# Supplementary material for: Nucleotide substitutions in dengue virus serotypes from Asian and American countries: insights into intracodon recombination and purifying selection
Source: BMC Microbiol. 2013 Feb 14;13:37. doi: 10.1186/1471-2180-13-37 (PMC3598932; doi:10.1186/1471-2180-13-37)
Supplement: Additional file 1: Table S1 — List of GenBank accession numbers of dengue virus samples investigated in the study. The country and year of collection of samples are also provided. [file 1471-2180-13-37-S1.xlsx]

## Sheet: SAMPLE DESCRIPTION
DENV1	Country	Year		DENV2	Country	Year		DENV3b	Country	Year		DENV4	Country	Year
FJ744702	Cambodia: KCH	2006		JF730048	Cambodia: KCH	2008		HM631859	Nicaragua: Managua	2009		GQ868585	Colombia: Norte de Santander	2005
HM488255	Cambodia: KCH	2007		JF730047	Cambodia: KCH	2008		HM631858	Nicaragua: Managua	2009		GQ868584	Colombia: Santander	2004
HM181959	Cambodia: KCH	2007		JF730046	Cambodia: KCH	2008		HM631857	Nicaragua: Managua	2009		GQ868583	Colombia: Santander	2004
HM181958	Cambodia: KCH	2007		JF730045	Cambodia: KCH	2008		HM181978	Nicaragua: Managua	2009		GQ868582	Colombia: Santander	2001
HM181957	Cambodia: KCH	2007		JF730044	Cambodia: RAT	2001		HM181977	Nicaragua: Managua	2009		GQ868581	Colombia: Santander	2001
HM181956	Cambodia: KCH	2007		FJ744742	Nicaragua: Carazo	2006		HM181976	Nicaragua: Managua	2009		GQ868580	Colombia: Santander	2001
HM181955	Cambodia: KCH	2007		FJ744741	Nicaragua: Carazo	2006		HM181975	Nicaragua: Managua	2009		GQ868579	Colombia: Santander	2001
HM181954	Cambodia: KCH	2007		FJ744705	Nicaragua: Leon	2000		HM181974	Nicaragua: Managua	2009		FJ024476	Colombia: Santander	1997
HM181953	Cambodia: KCH	2007		FJ744704	Nicaragua: Leon	2001		HM181973	Nicaragua: Managua	2009		GQ868594	Philippines	1956
HM181952	Cambodia: KCH	2007		JF730052	Nicaragua: Managua	2009		HM181972	Nicaragua: Managua	2009		GQ398256	Singapore	2005
HM181951	Cambodia: KCH	2007		JF730051	Nicaragua: Managua	2009		HM181935	Cambodia: KCH	2007		GQ252675	USA: Puerto Rico	1995
HM181950	Cambodia: KCH	2007		JF357907	Nicaragua: Managua	2007		HM181934	Cambodia: KCH	2006		GQ199885	USA: Puerto Rico	1996
HM181949	Cambodia: KCH	2007		JF357906	Nicaragua: Managua	2008		HM181933	Cambodia: KCH	2006		GQ199884	USA: Puerto Rico	1996
HM181948	Cambodia: KCH	2007		JF357905	Nicaragua: Managua	2007		GU131954	Colombia: Norte de Santander	2006		GQ199883	USA: Puerto Rico	1996
HM181947	Cambodia: KCH	2007		HQ733861	Nicaragua: Managua	2006		GU131953	Colombia: Santander	2004		GQ199882	USA: Puerto Rico	1996
HM181946	Cambodia: KCH	2007		HQ705625	Nicaragua: Managua	2009		GU131952	Colombia: Santander	2003		GQ199881	USA: Puerto Rico	1996
HM181945	Cambodia: KCH	2007		HQ634199	Nicaragua: Managua	2007		GU131951	Colombia: Santander	2003		GQ199880	USA: Puerto Rico	1995
HM181944	Cambodia: KCH	2007		HQ541794	Nicaragua: Managua	2005		GU131950	Colombia: Santander	2001		GQ199879	USA: Puerto Rico	1994
HM181943	Cambodia: KCH	2007		HQ541793	Nicaragua: Managua	2005		GU131946	Cambodia: KCH	2008		GQ199878	USA: Puerto Rico	1994
HM181942	Cambodia: KCH	2006		HQ541792	Nicaragua: Managua	2008		GU131945	Cambodia: KCH	2007		FJ226067	USA: Puerto Rico	1994
HM181941	Cambodia: KCH	2006		HQ541788	Nicaragua: Managua	2007		GU131944	Cambodia: KCH	2007		FJ024424	USA: Puerto Rico	1998
HM181940	Cambodia: KCH	2006		HQ541787	Nicaragua: Managua	2007		GU131943	Cambodia: KCH	2007		EU854297	USA: Puerto Rico	1998
HM181939	Cambodia: KCH	2006		HQ541786	Nicaragua: Managua	2006		GU131942	Cambodia: KCH	2007		EU854296	USA: Puerto Rico	1998
HM181938	Cambodia: KCH	2006		EU482755	Nicaragua: Managua	2005		GU131941	Cambodia: KCH	2007		EU854295	USA: Puerto Rico	1986
HM181937	Cambodia: KCH	2006		EU482753	Nicaragua: Managua	2005		GU131940	Cambodia: KCH	2007		FJ882601	USA: Puerto Rico	1999
HM181936	Cambodia: KCH	2006		EU482752	Nicaragua: Managua	2005		GU131939	Cambodia: KCH	2007		FJ882600	USA: Puerto Rico	1999
HQ166037	Mexico: Yucatan	2008		EU482751	Nicaragua: Managua	2005		GU131938	Cambodia: KCH	2007		FJ882599	USA: Puerto Rico	1999
HQ166036	Mexico: Yucatan	2007		FJ744744	Nicaragua: Managua	2000		GU131937	Cambodia: KCH	2007		FJ882598	USA: Puerto Rico	1998
HQ166035	Mexico: Yucatan	2007		FJ744743	Nicaragua: Managua	2007		GU131936	Cambodia: KCH	2007		FJ882597	USA: Puerto Rico	1998
GU131984	Mexico: Yucatan	2008		FJ744745	Nicaragua: Masaya	2000		GU131935	Cambodia: KCH	2007		FJ882596	USA: Puerto Rico	1998
GU131983	Mexico: Yucatan	2008		GQ398314	Puerto Rico	1994		GU131934	Cambodia: KCH	2007		FJ882595	USA: Puerto Rico	1998
GU131982	Mexico: Yucatan	2008		GQ398313	Puerto Rico	1994		GU131933	Cambodia: KCH	2006		FJ850059	USA: Puerto Rico	1998
GU131981	Mexico: Yucatan	2007		GQ398312	Puerto Rico	1994		GU131918	Cambodia: KCH	2007		FJ850058	USA: Puerto Rico	1996
GU131980	Mexico: Yucatan	2007		GQ398311	Puerto Rico	1994		GU131917	Cambodia: KCH	2007		FJ850057	USA: Puerto Rico	1995
GU131979	Mexico: Yucatan	2007		FJ744725	Thailand: Kampheange Phet	2001		GU131916	Cambodia: KCH	2007		FJ810417	USA: Puerto Rico	1995
GU131978	Mexico: Yucatan	2007		FJ744724	Thailand: Kampheange Phet	2001		GU131915	Cambodia: KCH	2007		GQ868645	Venezuela: Aragua	2007
GU131977	Mexico: Yucatan	2007		FJ744723	Thailand: Kampheange Phet	2001		GU131914	Cambodia: KCH	2007		GQ868644	Venezuela: Aragua	2007
GU131976	Mexico: Yucatan	2007		FJ744722	Thailand: Kampheange Phet	2001		GU131913	Cambodia: KCH	2007		GQ868643	Venezuela: Aragua	2007
GU131973	Mexico: Yucatan	2007		FJ744721	Thailand: Kampheange Phet	2001		GU131912	Cambodia: KCH	2007		GQ868642	Venezuela: Aragua	2007
GU131972	Mexico: Yucatan	2007		FJ744720	Thailand: Kampheange Phet	2001		GU131911	Cambodia: KCH	2006		FJ182017	Venezuela: Aragua	2007
GU131971	Mexico: Yucatan	2007		FJ744719	Thailand: Kampheange Phet	2001		GU131910	Cambodia: KCH	2006		FJ182016	Venezuela: Aragua	2007
GU131970	Mexico: Yucatan	2007		FJ744718	Thailand: Kampheange Phet	2001		GU131909	Cambodia: KCH	2006		EU854301	Venezuela: Aragua	2007
GQ398255	Singapore	2008		FJ744717	Thailand: Kampheange Phet	2001		GU131908	Cambodia: KCH	2006		EU854300	Venezuela: Aragua	2007
FJ687433	Thailand: Kampheange Phet	2001		FJ744716	Thailand: Kampheange Phet	2001		GU131907	Cambodia: KCH	2006		EU854299	Venezuela: Aragua	2007
FJ687432	Thailand: Kampheange Phet	2001		FJ744715	Thailand: Kampheange Phet	2001		GU131906	Cambodia: KSO	2003		FJ882592	Venezuela: Aragua	2008
FJ687431	Thailand: Kampheange Phet	2001		FJ744714	Thailand: Kampheange Phet	2001		GU131905	Cambodia: KCH	2008		FJ882591	Venezuela: Aragua	2007
FJ687430	Thailand: Kampheange Phet	2001		FJ744713	Thailand: Kampheange Phet	2001		GU131904	Cambodia: KCH	2005		FJ882590	Venezuela: Aragua	2007
FJ687429	Thailand: Kampheange Phet	2001		FJ744712	Thailand: Kampheange Phet	2001		GU131903	Cambodia: BMC	2008		FJ882589	Venezuela: Aragua	2007
FJ687428	Thailand: Kampheange Phet	2001		FJ744711	Thailand: Kampheange Phet	2001		GU131878	Brazil: Sao Paulo	2007		FJ882588	Venezuela: Aragua	2007
FJ687427	Thailand: Kampheange Phet	2001		FJ744710	Thailand: Kampheange Phet	2001		GU131877	Brazil: Sao Paulo	2007		FJ882587	Venezuela: Aragua	2007
FJ687426	Thailand: Kampheange Phet	2001		FJ687447	Thailand: Kampheange Phet	2001		GU131876	Brazil: Sao Paulo	2007		FJ882586	Venezuela: Aragua	2007
FJ744701	Venezuela: Aragua	2004		FJ687446	Thailand: Kampheange Phet	2001		GU131875	Brazil: Sao Paulo	2007		FJ882585	Venezuela: Aragua	2007
HM631850	Viet Nam: South	2008		FJ687445	Thailand: Kampheange Phet	2001		GU131874	Brazil: Sao Paulo	2007		FJ882584	Venezuela: Aragua	2007
HM488256	Viet Nam: South	2008		FJ687444	Thailand: Kampheange Phet	2001		GU131873	Brazil: Sao Paulo	2007		FJ882583	Venezuela: Aragua	2007
HM181970	Viet Nam: South	2008		FJ687443	Thailand: Kampheange Phet	2001		GU131872	Brazil: Sao Paulo	2007		FJ882582	Venezuela: Aragua	2007
HM181969	Viet Nam: South	2008		FJ687442	Thailand: Kampheange Phet	2001		GU131871	Brazil: Sao Paulo	2007		FJ882581	Venezuela: Aragua	2007
HM181968	Viet Nam: South	2008		FJ687441	Thailand: Kampheange Phet	2001		GU131870	Brazil: Sao Paulo	2007		FJ882580	Venezuela: Aragua	2007
HM181967	Viet Nam: South	2008		FJ687440	Thailand: Kampheange Phet	2001		GU131869	Brazil: Sao Paulo	2007		FJ850095	Venezuela: Aragua	2000
HM181966	Viet Nam: South	2008		FJ687439	Thailand: Kampheange Phet	2001		GU131868	Brazil: Sao Paulo	2007		FJ639773	Venezuela: Aragua	2001
HM181965	Viet Nam: South	2008		FJ687438	Thailand: Kampheange Phet	2001		GU131867	Brazil: Sao Paulo	2007		FJ639764	Venezuela: Aragua	2001
HM181964	Viet Nam: South	2008		FJ687437	Thailand: Kampheange Phet	2001		GU131866	Brazil: Sao Paulo	2007		FJ639748	Venezuela: Aragua	2000
HM181963	Viet Nam: South	2008		FJ687436	Thailand: Kampheange Phet	2001		GU131865	Brazil: Sao Paulo	2006		FJ639745	Venezuela: Aragua	1999
HM181962	Viet Nam: South	2008		FJ687435	Thailand: Kampheange Phet	2001		GU131862	Brazil: Sao Paulo	2007		FJ639744	Venezuela: Aragua	1999
HM181961	Viet Nam: South	2008		FJ687434	Thailand: Kampheange Phet	2001		GU131861	Brazil: Sao Paulo	2007		FJ639742	Venezuela: Aragua	1999
HM181960	Viet Nam: South	2008		JF730049	Viet Nam: South	2007		GU131860	Brazil: Sao Paulo	2006		GQ199876	Venezuela: Merida	2007
