# Supplementary material for: Nucleotide substitutions in dengue virus serotypes from Asian and American countries: insights into intracodon recombination and purifying selection
Source: BMC Microbiol. 2013 Feb 14;13:37. doi: 10.1186/1471-2180-13-37 (PMC3598932; doi:10.1186/1471-2180-13-37)
Supplement: Additional file 4 — Codons that are used more often than expected in one sample (RSCU >2 *) but less than expected (RSCU < 0.5) in the other in the same serotype of dengue virus. [file 1471-2180-13-37-S4.xlsx]

## Sheet: Differential usage of codons
Codons that are used more often than expected in one sample (RSCU >2 *) but less than expected (RSCU < 0.5) in the other in the same serotype of dengue virus.
DENV1
Codon#	Codon used in Asian DENV	Amino acid	Codon used in American DENV	RSCU (Asian DENV)	RSCU (American DENV)
1070	GGA	G	GGT	2.35	0.485
3029	GGA	G	GGT	2.35	0.485
1330	CCA	P	CCG	2.291	0.346
1486	CCA	P	CCG	2.291	0.346
2645	CCA	P	CCG	2.291	0.346
3184	CCA	P	CCG	2.291	0.346
777	TCA	S	TCG	2.225	0.253
1797	TCA	S	TCG	2.225	0.253
2722	TCA	S	TCG	2.225	0.253
2003	GGT	G	GGA	0.485	2.35
124	CCG	P	CCA	0.346	2.291
651	CCG	P	CCA	0.346	2.291
1042	CCG	P	CCA	0.346	2.291
1542	CCG	P	CCA	0.346	2.291
2223	CCG	P	CCA	0.346	2.291
889	TCG	S	TCA	0.253	2.225
1673	TCG	S	TCA	0.253	2.225
DENV2
Codon#	Codon used in Asian DENV	Amino acid	Codon used in American DENV	RSCU (Asian DENV)	RSCU (American DENV)
214	GGA	G	GGT	2.26	0.471
432	GGA	G	GGT	2.26	0.471
497	CCA	P	CCG	2.313	0.271
1339	TCA	S	TCG	2.029	0.356
1375	GGA	G	GGT	2.26	0.471
1458	TCA	S	TCG	2.029	0.356
2641	TCA	S	TCG	2.029	0.356
3275	CCA	P	CCG	2.313	0.271
3313	CCA	P	CCG	2.313	0.271
3388	GGA	G	GGT	2.26	0.471
24	TCG	S	TCA	0.356	2.029
553	TCG	S	TCA	0.356	2.029
1589	GGT	G	GGA	0.471	2.26
2745	CCG	P	CCA	0.271	2.313
DENV3
Codon#	Codon used in Asian DENV	Amino acid	Codon used in American DENV	RSCU (Asian DENV)	RSCU (American DENV)
75	TCG	S	TCA	2.175	0.436
504	ACG	T	ACA	2.14	0.467
890	ACG	T	ACA	2.14	0.467
1025	TCG	S	TCA	2.175	0.436
1136	GGT	G	GGA	2.122	0.411
1278	ACG	T	ACA	2.14	0.467
1641	ACG	T	ACA	2.14	0.467
1697	CCG	P	CCA	2.133	0.205
1738	ACG	T	ACA	2.14	0.467
1791	ACG	T	ACA	2.14	0.467
2199	TCG	S	TCA	2.175	0.436
3072	CCG	P	CCA	2.133	0.205
186	TCA	S	TCG	0.436	2.175
384	GGA	G	GGT	0.411	2.122
701	GGA	G	GGT	0.411	2.122
738	GGA	G	GGT	0.411	2.122
1532	ACA	T	ACG	0.467	2.14
1650	CCA	P	CCG	0.205	2.133
1674	ACA	T	ACG	0.467	2.14
1814	CCA	P	CCG	0.205	2.133
2327	TCA	S	TCG	0.436	2.175
2492	ACA	T	ACG	0.467	2.14
3119	TCA	S	TCG	0.436	2.175
3159	CCA	P	CCG	0.205	2.133
3375	TCA	S	TCG	0.436	2.175
DENV4
Codon#	Codon used in Central American DENV	Amino acid	Codon used in South American DENV	RSCU (Central American DENV)	RSCU (South American DENV)
1131	TCA	S	TCG	2.079	0.409
1530	TCA	S	TCG	2.079	0.409
1237	ACG	T	ACA	0.47	1.836*
2322	CCG	P	CCA	0.365	1.841*
* In seroptype 4, we didn't find any sites that has rscu >2 in s.america and <.3 in c. america. The closest rscu we found was 1.8
