# Supplementary material for: Nucleotide substitutions in dengue virus serotypes from Asian and American countries: insights into intracodon recombination and purifying selection
Source: BMC Microbiol. 2013 Feb 14;13:37. doi: 10.1186/1471-2180-13-37 (PMC3598932; doi:10.1186/1471-2180-13-37)
Supplement: Additional file 6 — List of positively and negatively selected sites in dengue virus genes. [file 1471-2180-13-37-S6.xlsx]

## Sheet: list of selection sites
List of positively and negatively selected sites in dengue virus genes.
DENV1										DENV2										DENV3										DENV4
Gene	Codon	Fixed between Asian and American populations	dS	dN	dN/dS	Normalized dN-dS	Type	p-value		Gene	Codon	Fixed between Asian and American populations	dS	dN	dN/dS	Normalized dN-dS	Type	p-value		Gene	Codon	Fixed between Asian and American populations	dS	dN	dN/dS	Normalized dN-dS	Type	p-value		Gene	Codon	Fixed between South and Central American populations	dS	dN	dN/dS	Normalized dN-dS	Type	p-value
nonstructural protein NS5	3058	N/A	5e-09	2.11161	422322000	8.10715	Positive	0.0870106		nonstructural protein NS5	2992	N/A	5e-09	2.81551	563102000	13.0084	Positive	0.0656821		envelope protein E	404	N/A	5e-09	3.76325	752650000	18.3755	Positive	0.0766794		anchored capsid protein C	8	N/A	4.08252	0	0	-18.1214	Negative	0.0217518
nonstructural protein NS5	3122	N/A	5e-09	2.41301	4.82602e+08	9.26432	Positive	0.0865119		nonstructural protein NS5	3356	N/A	5e-09	3.32563	665126000	15.3653	Positive	0.0900494		nonstructural protein NS5	3129	N/A	5e-09	3.7135	742700000	18.1326	Positive	0.0565854		anchored capsid protein C	38	N/A	7.12626	0	0	-31.632	Negative	0.0049203
anchored capsid protein C	5	N/A	6.09751	0	0	-23.4103	Negative	0.00537808		anchored capsid protein C	2	N/A	2.53481	0	0	-11.7115	Negative	0.091468		nonstructural protein NS5	3370	N/A	5e-09	3.71964	743928000	18.1626	Negative	0.0887687		anchored capsid protein C	42	N/A	4.45278	0	0	-19.7649	Negative	0.0236891
anchored capsid protein C	38	N/A	3.60579	0	0	-13.8438	Negative	0.0323697		anchored capsid protein C	39	Yes	3.41001	0	0	-15.7551	Negative	0.0950953		anchored capsid protein C	40	N/A	2.32082	0	0	-11.3323	Negative	0.0931677		anchored capsid protein C	66	N/A	3.7276	0	0	-16.546	Negative	0.0254158
anchored capsid protein C	55	N/A	1.89726	0	0	-7.28419	Negative	0.093726		anchored capsid protein C	66	Yes	3.13722	0	0	-14.4948	Negative	0.087429		anchored capsid protein C	41	Yes	3.47087	0	0	-16.9479	Negative	0.0993895		anchored capsid protein C	74	N/A	5.49483	0	0	-24.3904	Negative	0.0125995
anchored capsid protein C	60	N/A	2.11497	0	0	-8.12005	Negative	0.0992125		anchored capsid protein C	70	N/A	2.07634	0	0	-9.59322	Negative	0.0977103		anchored capsid protein C	47	N/A	4.73432	0	0	-23.1171	Negative	0.0216574		anchored capsid protein C	76	N/A	2.15325	0	0	-9.55782	Negative	0.0898059
anchored capsid protein C	93	N/A	12.5314	0	0	-48.1121	Negative	0.000128489		anchored capsid protein C	72	Yes	2.15657	0	0	-9.9639	Negative	0.0999398		anchored capsid protein C	52	N/A	4.64031	0	0	-22.6581	Negative	0.0192697		anchored capsid protein C	88	N/A	2.1311	0	0	-9.4595	Negative	0.091511
anchored capsid protein C	96	Yes	1.92502	0	0	-7.39077	Negative	0.0941329		anchored capsid protein C	73	N/A	2.67569	0	0	-12.3624	Negative	0.0854989		anchored capsid protein C	75	Yes	3.18095	0	0	-15.5322	Negative	0.0519696		anchored capsid protein C	91	N/A	2.86971	0	0	-12.738	Negative	0.0905599
anchored capsid protein C	97	Yes	2.87774	0	0	-11.0486	Negative	0.0269293		anchored capsid protein C	77	Yes	2.00888	0	0	-9.28154	Negative	0.0952223		anchored capsid protein C	77	Yes	6.94558	0	0	-33.9145	Negative	0.00410596		anchored capsid protein C	95	N/A	2.88074	0	0	-12.787	Negative	0.0736165
anchored capsid protein C	105	Yes	4.43512	0	0	-17.0279	Negative	0.0225966		anchored capsid protein C	78	N/A	13.2872	0	0	-61.3902	Negative	0.000337929		anchored capsid protein C	78	N/A	8.80181	0.810994	0.092	-39.0182	Negative	0.0342554		anchored capsid protein C	101	N/A	5.24127	0	0	-23.2649	Negative	0.00566203
anchored capsid protein C	110	Yes	2.29276	0	0	-8.80264	Negative	0.0886399		anchored capsid protein C	88	N/A	5.70571	0	0	-26.3618	Negative	0.0131881		anchored capsid protein C	84	N/A	6.74311	0	0	-32.9258	Negative	0.017978		anchored capsid protein C	102	N/A	35.0066	1.07844	0.031	-150.6	Negative	0.03256
membrane glycoprotein precursor M	118	N/A	5.30123	0	0	-20.3531	Negative	0.00428423		anchored capsid protein C	96	N/A	5.12822	0	0	-23.6937	Negative	0.0166771		anchored capsid protein C	88	Yes	4.72712	0	0	-23.082	Negative	0.0201684		anchored capsid protein C	106	N/A	2.49363	0	0	-11.0687	Negative	0.0991283
membrane glycoprotein precursor M	125	N/A	2.6631	0	0	-10.2245	Negative	0.0887377		anchored capsid protein C	98	N/A	2.08483	0	0	-9.63244	Negative	0.0992859		anchored capsid protein C	90	N/A	2.87561	0	0	-14.0413	Negative	0.0860232		anchored capsid protein C	110	N/A	2.04306	0	0	-9.06871	Negative	0.094957
membrane glycoprotein precursor M	128	Yes	2.28298	0	0	-8.76509	Negative	0.0792133		membrane glycoprotein precursor M	120	N/A	6.83308	0	0	-31.5706	Negative	0.0152682		anchored capsid protein C	93	N/A	2.88844	0	0	-14.1039	Negative	0.0747213		membrane glycoprotein precursor M	121	N/A	2.09775	0	0	-9.31147	Negative	0.0942419
membrane glycoprotein precursor M	137	N/A	3.44416	0	0	-13.2232	Negative	0.0346074		membrane glycoprotein precursor M	121	N/A	4.9763	0	0	-22.9918	Negative	0.0175026		membrane glycoprotein precursor M	142	Yes	6.84415	0	0	-33.4192	Negative	0.00423896		membrane glycoprotein precursor M	130	N/A	2.72211	0	0	-12.0829	Negative	0.0975551
membrane glycoprotein precursor M	144	N/A	1.89051	0	0	-7.25828	Negative	0.0898107		membrane glycoprotein precursor M	131	N/A	4.64141	0	0	-21.4445	Negative	0.0586707		membrane glycoprotein precursor M	145	N/A	11.3125	0	0	-55.2376	Negative	0.000778109		membrane glycoprotein precursor M	138	N/A	4.75652	0	0	-21.1132	Negative	0.02628
membrane glycoprotein precursor M	146	Yes	4.2783	0	0	-16.4258	Negative	0.0159679		membrane glycoprotein precursor M	136	N/A	2.66007	0	0	-12.2902	Negative	0.0739025		membrane glycoprotein precursor M	149	Yes	2.56328	0	0	-12.5162	Negative	0.0844219		membrane glycoprotein precursor M	142	N/A	3.13622	0	0	-13.921	Negative	0.0351266
membrane glycoprotein precursor M	149	Yes	1.69718	0	0	-6.51602	Negative	0.0978012		membrane glycoprotein precursor M	139	N/A	7.35719	0	0	-33.9921	Negative	0.0131224		membrane glycoprotein precursor M	152	Yes	2.12253	0	0	-10.3641	Negative	0.099578		membrane glycoprotein precursor M	147	N/A	5.32345	0	0	-23.6297	Negative	0.0187432
membrane glycoprotein precursor M	151	Yes	7.18525	0	0	-27.5865	Negative	0.020389		membrane glycoprotein precursor M	143	N/A	6.45101	0	0	-29.8053	Negative	0.0128582		membrane glycoprotein precursor M	167	N/A	6.66801	0	0	-32.5591	Negative	0.0160522		membrane glycoprotein precursor M	148	N/A	1.92639	0	0	-8.55084	Negative	0.0992117
membrane glycoprotein precursor M	154	Yes	1.92502	0	0	-7.39077	Negative	0.0940459		membrane glycoprotein precursor M	144	N/A	2.23429	0	0	-10.323	Negative	0.0870308		membrane glycoprotein precursor M	170	N/A	5.15686	0	0	-25.1804	Negative	0.0190049		membrane glycoprotein precursor M	151	N/A	7.02208	0	0	-31.1695	Negative	0.00301835
membrane glycoprotein precursor M	164	Yes	3.36544	0	0	-12.921	Negative	0.0203472		membrane glycoprotein precursor M	149	N/A	2.30604	0	0	-10.6545	Negative	0.0886485		membrane glycoprotein precursor M	182	N/A	6.81076	0	0	-33.2562	Negative	0.0156445		membrane glycoprotein precursor M	153	N/A	2.45215	0	0	-10.8846	Negative	0.0876265
membrane glycoprotein precursor M	166	N/A	2.00965	0	0	-7.71569	Negative	0.0977917		membrane glycoprotein precursor M	152	N/A	2.8413	0	0	-13.1275	Negative	0.0666731		membrane glycoprotein precursor M	184	N/A	9.8776	0	0	-48.2312	Negative	0.00259826		membrane glycoprotein precursor M	160	N/A	2.38411	0	0	-10.5826	Negative	0.0898002
membrane glycoprotein precursor M	168	Yes	3.36968	0	0	-12.9373	Negative	0.0295457		membrane glycoprotein precursor M	154	N/A	3.14513	0	0	-14.5313	Negative	0.0696765		membrane glycoprotein precursor M	191	N/A	7.07641	0	0	-34.5533	Negative	0.0214384		membrane glycoprotein precursor M	161	N/A	1.97753	0	0	-8.77784	Negative	0.0969182
membrane glycoprotein precursor M	170	N/A	2.04028	0	0	-7.83329	Negative	0.089952		membrane glycoprotein precursor M	161	Yes	2.33458	0	0	-10.7864	Negative	0.0907362		membrane glycoprotein precursor M	195	N/A	2.52695	0	0	-12.3388	Negative	0.096167		membrane glycoprotein precursor M	162	N/A	4.59158	0	0	-20.3811	Negative	0.0191598
membrane glycoprotein precursor M	179	Yes	1.92502	0	0	-7.39077	Negative	0.0940459		membrane glycoprotein precursor M	163	N/A	2.51554	0	0	-11.6224	Negative	0.089245		membrane glycoprotein precursor M	197	Yes	4.39848	0	0	-21.4773	Negative	0.0196875		membrane glycoprotein precursor M	164	N/A	4.78384	0	0	-21.2345	Negative	0.0300908
membrane glycoprotein precursor M	180	Yes	4.03293	0	0	-15.4837	Negative	0.021575		membrane glycoprotein precursor M	167	N/A	2.52283	0	0	-11.6561	Negative	0.0990351		membrane glycoprotein precursor M	203	N/A	2.87561	0	0	-14.0413	Negative	0.0845077		membrane glycoprotein precursor M	166	N/A	5.48318	0	0	-24.3387	Negative	0.0180145
membrane glycoprotein precursor M	182	N/A	13.1687	0	0	-50.5589	Negative	0.000414415		membrane glycoprotein precursor M	168	N/A	5.90487	0	0	-27.282	Negative	0.0149862		membrane glycoprotein precursor M	234	Yes	4.39741	0	0	-21.472	Negative	0.0228149		membrane glycoprotein precursor M	167	N/A	2.41876	0	0	-10.7364	Negative	0.0984568
membrane glycoprotein precursor M	183	Yes	5.19218	0	0	-19.9344	Negative	0.0112368		membrane glycoprotein precursor M	179	Yes	2.33458	0	0	-10.7864	Negative	0.0907362		membrane glycoprotein precursor M	235	N/A	3.46917	0	0	-16.9396	Negative	0.0357449		membrane glycoprotein precursor M	171	N/A	2.21726	0	0	-9.84195	Negative	0.0955022
membrane glycoprotein precursor M	195	N/A	3.59146	0	0	-13.7888	Negative	0.0265787		membrane glycoprotein precursor M	180	N/A	2.66007	0	0	-12.2902	Negative	0.0940017		membrane glycoprotein precursor M	241	Yes	2.12253	0	0	-10.3641	Negative	0.099578		membrane glycoprotein precursor M	182	N/A	2.88074	0	0	-12.787	Negative	0.0736165
membrane glycoprotein precursor M	198	N/A	1.81269	0	0	-6.9595	Negative	0.0942798		membrane glycoprotein precursor M	184	Yes	3.00575	0	0	-13.8873	Negative	0.0782129		membrane glycoprotein precursor M	246	Yes	2.13551	0	0	-10.4274	Negative	0.0978956		membrane glycoprotein precursor M	183	N/A	4.51281	0	0	-20.0314	Negative	0.0299869
membrane glycoprotein precursor M	207	Yes	4.41759	0	0	-16.9605	Negative	0.0148785		membrane glycoprotein precursor M	190	Yes	4.55841	0	0	-21.061	Negative	0.0170562		membrane glycoprotein precursor M	251	N/A	6.99889	0	0	-34.1748	Negative	0.00403157		membrane glycoprotein precursor M	193	N/A	5.59108	0	0	-24.8176	Negative	0.0190837
membrane glycoprotein precursor M	217	Yes	2.38733	0	0	-9.16573	Negative	0.0911912		membrane glycoprotein precursor M	193	N/A	9.5133	0	0	-43.9539	Negative	0.00161842		membrane glycoprotein precursor M	255	N/A	2.34963	0	0	-11.473	Negative	0.0926431		membrane glycoprotein precursor M	194	N/A	2.20091	0	0	-9.76937	Negative	0.0876214
membrane glycoprotein precursor M	221	N/A	3.97152	0	0	-15.2479	Negative	0.0165219		membrane glycoprotein precursor M	195	N/A	5.13995	0	0	-23.7479	Negative	0.0150882		membrane glycoprotein precursor M	260	N/A	5.07408	0	0	-24.7761	Negative	0.0180776		membrane glycoprotein precursor M	196	N/A	5.50146	0.67431	0.123	-21.4267	Negative	0.0861247
membrane glycoprotein precursor M	239	N/A	1.88263	0	0	-7.22802	Negative	0.0894014		membrane glycoprotein precursor M	196	N/A	5.78472	0	0	-26.7269	Negative	0.0105442		membrane glycoprotein precursor M	261	N/A	5.19903	0	0	-25.3863	Negative	0.0244222		membrane glycoprotein precursor M	197	N/A	3.84682	0	0	-17.0752	Negative	0.0219106
membrane glycoprotein precursor M	241	Yes	1.69718	0	0	-6.51602	Negative	0.0977185		membrane glycoprotein precursor M	200	Yes	3.4293	0	0	-15.8442	Negative	0.081487		membrane glycoprotein precursor M	262	N/A	3.15936	0	0	-15.4268	Negative	0.0900385		membrane glycoprotein precursor M	207	N/A	4.15524	0	0	-18.4442	Negative	0.0179627
membrane glycoprotein precursor M	242	N/A	2.33282	0	0	-8.95645	Negative	0.0963111		membrane glycoprotein precursor M	214	Yes	2.4072	0	0	-11.1219	Negative	0.0813115		membrane glycoprotein precursor M	268	N/A	5.04683	0	0	-24.6431	Negative	0.0195499		membrane glycoprotein precursor M	231	N/A	5.69949	0	0	-25.2988	Negative	0.00635916
membrane glycoprotein precursor M	251	N/A	1.85436	0	0	-7.11948	Negative	0.0915909		membrane glycoprotein precursor M	219	N/A	3.15057	0	0	-14.5564	Negative	0.0309962		membrane glycoprotein precursor M	275	N/A	2.40022	0	0	-11.72	Negative	0.0984572		membrane glycoprotein precursor M	238	N/A	2.58959	0	0	-11.4946	Negative	0.0739683
membrane glycoprotein precursor M	255	N/A	1.83021	0	0	-7.02676	Negative	0.0944716		membrane glycoprotein precursor M	221	N/A	4.20311	0	0	-19.4194	Negative	0.0191999		membrane glycoprotein precursor M	276	Yes	4.4043	0	0	-21.5057	Negative	0.020235		membrane glycoprotein precursor M	246	N/A	5.5102	0	0	-24.4586	Negative	0.0194744
membrane glycoprotein precursor M	257	N/A	2.13247	0	0	-8.18724	Negative	0.0790765		membrane glycoprotein precursor M	226	N/A	4.85295	0	0	-22.4219	Negative	0.0247759		envelope protein E	286	N/A	4.52255	0	0	-22.0831	Negative	0.0243768		membrane glycoprotein precursor M	247	Yes	3.67238	0	0	-16.3009	Negative	0.0239651
membrane glycoprotein precursor M	263	N/A	7.93802	0	0	-30.4766	Negative	0.000765916		membrane glycoprotein precursor M	230	Yes	2.0381	0	0	-9.41654	Negative	0.093958		envelope protein E	287	N/A	2.85059	0	0	-13.9191	Negative	0.0773057		membrane glycoprotein precursor M	252	N/A	4.70888	0	0	-20.9017	Negative	0.0252207
membrane glycoprotein precursor M	265	N/A	2.05811	0	0	-7.90175	Negative	0.0915334		membrane glycoprotein precursor M	239	Yes	2.0381	0	0	-9.41654	Negative	0.0973479		envelope protein E	302	Yes	2.5111	0	0	-12.2614	Negative	0.0928153		membrane glycoprotein precursor M	254	N/A	4.20616	0	0	-18.6703	Negative	0.0176174
membrane glycoprotein precursor M	267	Yes	3.72478	0	0	-14.3006	Negative	0.019548		membrane glycoprotein precursor M	241	N/A	2.41257	0	0	-11.1467	Negative	0.092168		envelope protein E	308	Yes	2.13551	0	0	-10.4274	Negative	0.0978956		membrane glycoprotein precursor M	255	N/A	8.23768	0	0	-36.5653	Negative	0.00765359
membrane glycoprotein precursor M	268	N/A	3.86475	0	0	-14.838	Negative	0.0195037		membrane glycoprotein precursor M	246	N/A	5.40132	0	0	-24.9555	Negative	0.013387		envelope protein E	310	N/A	9.84245	0	0	-48.0595	Negative	0.00362573		membrane glycoprotein precursor M	265	N/A	4.72304	0	0	-20.9646	Negative	0.0156074
membrane glycoprotein precursor M	270	N/A	2.03621	0	0	-7.81766	Negative	0.0888968		membrane glycoprotein precursor M	270	N/A	19.6232	0	0	-90.6642	Negative	0.000117009		envelope protein E	312	N/A	3.27037	0	0	-15.9688	Negative	0.0614197		membrane glycoprotein precursor M	266	N/A	4.46347	0	0	-19.8124	Negative	0.0187708
membrane glycoprotein precursor M	275	Yes	2.80022	0	0	-10.7509	Negative	0.032605		membrane glycoprotein precursor M	273	N/A	2.53064	0	0	-11.6922	Negative	0.0872263		envelope protein E	319	N/A	9.80944	0	0	-47.8984	Negative	0.00193364		membrane glycoprotein precursor M	281	N/A	3.50467	0	0	-15.5565	Negative	0.0756141
membrane glycoprotein precursor M	278	Yes	2.16176	0	0	-8.29969	Negative	0.0977707		membrane glycoprotein precursor M	275	N/A	2.56335	0	0	-11.8433	Negative	0.0841818		envelope protein E	322	Yes	5.20269	0	0	-25.4041	Negative	0.017522		envelope protein E	285	N/A	5.99315	0	0	-26.6023	Negative	0.00579282
envelope protein E	280	N/A	1.81161	0	0	-6.95535	Negative	0.0935589		envelope protein E	282	N/A	4.73215	0	0	-21.8637	Negative	0.0262737		envelope protein E	328	N/A	2.37988	0	0	-11.6207	Negative	0.0931073		envelope protein E	289	N/A	2.3946	0	0	-10.6291	Negative	0.0894666
envelope protein E	283	N/A	8.83882	0	0	-33.9351	Negative	0.00269744		envelope protein E	291	Yes	3.42937	0	0	-15.8446	Negative	0.0754456		envelope protein E	330	N/A	2.40191	0	0	-11.7282	Negative	0.0909736		envelope protein E	301	N/A	5.41876	0	0	-24.0527	Negative	0.013636
envelope protein E	292	N/A	3.25163	0	0	-12.4841	Negative	0.0248662		envelope protein E	295	N/A	2.23429	0	0	-10.323	Negative	0.0954219		envelope protein E	345	N/A	5.78949	0	0	-28.2694	Negative	0.0149618		envelope protein E	308	N/A	3.87707	0	0	-17.2095	Negative	0.0238775
envelope protein E	298	N/A	1.76159	0	0	-6.76331	Negative	0.0990397		envelope protein E	299	N/A	3.49536	0	0	-16.1495	Negative	0.053831		envelope protein E	346	N/A	2.34939	0	0	-11.4718	Negative	0.0942821		envelope protein E	309	N/A	2.58967	0	0	-11.495	Negative	0.0957161
envelope protein E	299	N/A	6.06026	0	0	-23.2673	Negative	0.00304916		envelope protein E	309	Yes	2.33458	0	0	-10.7864	Negative	0.0825824		envelope protein E	347	N/A	2.8756	0	0	-14.0412	Negative	0.0860231		envelope protein E	310	N/A	4.49127	0	0	-19.9358	Negative	0.0197
envelope protein E	302	Yes	2.87212	0	0	-11.027	Negative	0.0608469		envelope protein E	313	N/A	3.05526	0	0	-14.1161	Negative	0.033817		envelope protein E	355	N/A	4.69691	0	0	-22.9345	Negative	0.0285464		envelope protein E	324	N/A	2.80875	0	0	-12.4674	Negative	0.0939357
envelope protein E	303	N/A	2.37034	0	0	-9.1005	Negative	0.0435418		envelope protein E	317	N/A	8.51314	0	0	-39.3329	Negative	0.00860224		envelope protein E	371	Yes	4.99354	0	0	-24.3829	Negative	0.0108636		envelope protein E	329	N/A	2.04368	0	0	-9.07146	Negative	0.0941151
envelope protein E	309	Yes	2.87203	0	0	-11.0266	Negative	0.053662		envelope protein E	323	N/A	3.08777	0	0	-14.2663	Negative	0.0875126		envelope protein E	374	Yes	5.20252	0	0	-25.4033	Negative	0.0277451		envelope protein E	335	N/A	5.33626	0	0	-23.6865	Negative	0.0315635
envelope protein E	312	Yes	7.78471	0	0	-29.888	Negative	0.00141068		envelope protein E	335	Yes	2.00888	0	0	-9.28154	Negative	0.0986492		envelope protein E	377	Yes	3.2929	0	0	-16.0789	Negative	0.0363919		envelope protein E	337	N/A	2.1311	0	0	-9.4595	Negative	0.0903334
envelope protein E	313	N/A	1.813	0	0	-6.96069	Negative	0.0934992		envelope protein E	347	N/A	9.09422	0	0	-42.0176	Negative	0.00269038		envelope protein E	378	Yes	8.39451	0	0	-40.9894	Negative	0.00336442		envelope protein E	339	N/A	6.81913	0	0	-30.2687	Negative	0.0148026
envelope protein E	315	N/A	1.82078	0	0	-6.99056	Negative	0.0915239		envelope protein E	352	N/A	11.9653	0	0	-55.2827	Negative	0.000830588		envelope protein E	380	Yes	2.12259	0	0	-10.3644	Negative	0.0990745		envelope protein E	348	N/A	2.3159	0	0	-10.2798	Negative	0.0817866
envelope protein E	320	Yes	1.80025	0	0	-6.91174	Negative	0.098132		envelope protein E	367	N/A	5.20771	0	0	-24.0609	Negative	0.015184		envelope protein E	382	Yes	3.19799	0	0	-15.6154	Negative	0.033157		envelope protein E	357	N/A	3.88746	0	0	-17.2556	Negative	0.0206802
envelope protein E	337	N/A	4.03713	0	0	-15.4998	Negative	0.0240231		envelope protein E	377	N/A	2.53064	0	0	-11.6922	Negative	0.0922025		envelope protein E	384	Yes	2.56328	0	0	-12.5162	Negative	0.0832461		envelope protein E	366	N/A	2.58959	0	0	-11.4946	Negative	0.0818151
envelope protein E	340	N/A	2.23021	0	0	-8.56249	Negative	0.0949589		envelope protein E	378	N/A	2.71581	0	0	-12.5477	Negative	0.081173		envelope protein E	389	Yes	5.57525	0	0	-27.2233	Negative	0.0128113		envelope protein E	370	Yes	4.81921	0	0	-21.3915	Negative	0.0179487
envelope protein E	341	N/A	3.80579	0	0	-14.6117	Negative	0.0199746		envelope protein E	379	N/A	5.21488	0	0	-24.0941	Negative	0.0138444		envelope protein E	390	Yes	3.47859	0	0	-16.9856	Negative	0.036707		envelope protein E	374	N/A	2.21726	0	0	-9.84195	Negative	0.094599
envelope protein E	343	N/A	6.0585	0	0	-23.2605	Negative	0.00359337		envelope protein E	390	N/A	5.58377	0	0	-25.7984	Negative	0.00915066		envelope protein E	396	N/A	5.37393	0	0	-26.2403	Negative	0.0204735		envelope protein E	377	Yes	2.35008	0	0	-10.4315	Negative	0.0909187
envelope protein E	347	N/A	5.13628	0	0	-19.7198	Negative	0.0130489		envelope protein E	391	N/A	2.03303	0	0	-9.39311	Negative	0.0996005		envelope protein E	402	N/A	3.29424	0	0	-16.0854	Negative	0.0853319		envelope protein E	383	N/A	2.08663	0	0	-9.26211	Negative	0.0944585
envelope protein E	348	N/A	1.8314	0	0	-7.03133	Negative	0.0926468		envelope protein E	397	N/A	4.16887	0	0	-19.2612	Negative	0.0192156		envelope protein E	415	Yes	4.39799	0	0	-21.4749	Negative	0.0355991		envelope protein E	400	N/A	5.52822	0	0	-24.5386	Negative	0.0162974
envelope protein E	350	N/A	3.94686	0	0	-15.1533	Negative	0.0167201		envelope protein E	414	N/A	8.48914	0	0	-39.222	Negative	0.00314213		envelope protein E	419	N/A	8.52077	0	0	-41.6059	Negative	0.00360241		envelope protein E	412	N/A	3.15007	0	0	-13.9825	Negative	0.0348838
envelope protein E	351	Yes	6.81905	0	0	-26.1805	Negative	0.00302574		envelope protein E	418	N/A	2.25924	0	0	-10.4383	Negative	0.0902759		envelope protein E	421	N/A	9.80739	0	0	-47.8884	Negative	0.00240769		envelope protein E	436	N/A	5.64692	0.751364	0.133	-21.7303	Negative	0.0932527
envelope protein E	360	N/A	3.57253	0	0	-13.7161	Negative	0.0185213		envelope protein E	419	Yes	3.02831	0	0	-13.9916	Negative	0.0692211		envelope protein E	427	N/A	4.0965	0	0	-20.0027	Negative	0.0513306		envelope protein E	439	N/A	8.68426	0	0	-38.5476	Negative	0.0030469
envelope protein E	362	Yes	7.02515	0	0	-26.9718	Negative	0.00694305		envelope protein E	423	N/A	4.16433	0	0	-19.2403	Negative	0.0307357		envelope protein E	433	N/A	2.55604	0	0	-12.4808	Negative	0.0952422		envelope protein E	444	N/A	1.97753	0	0	-8.77784	Negative	0.0969182
envelope protein E	369	N/A	5.1166	0	0	-19.6443	Negative	0.0131232		envelope protein E	431	Yes	2.62655	0	0	-12.1353	Negative	0.08272		envelope protein E	444	Yes	4.34383	0	0	-21.2104	Negative	0.0303357		envelope protein E	445	N/A	4.45278	0	0	-19.7649	Negative	0.0236891
envelope protein E	378	N/A	5.54715	0	0	-21.2973	Negative	0.0117419		envelope protein E	432	Yes	2.4072	0	0	-11.1219	Negative	0.0813115		envelope protein E	448	N/A	2.36459	0	0	-11.546	Negative	0.0936312		envelope protein E	450	N/A	8.6213	0.730598	0.085	-35.0252	Negative	0.0149307
envelope protein E	380	N/A	1.82505	0	0	-7.00695	Negative	0.0937179		envelope protein E	436	N/A	2.08281	0	0	-9.62311	Negative	0.0980949		envelope protein E	451	Yes	4.40815	0	0	-21.5245	Negative	0.0196201		envelope protein E	452	N/A	2.4187	0	0	-10.7361	Negative	0.0860942
envelope protein E	382	Yes	3.51893	0	0	-13.5103	Negative	0.0192103		envelope protein E	437	N/A	9.16095	0	0	-42.3259	Negative	0.00314268		envelope protein E	458	N/A	2.35227	0	0	-11.4859	Negative	0.0940804		envelope protein E	456	N/A	2.58959	0	0	-11.4946	Negative	0.0818151
envelope protein E	383	N/A	4.96446	0	0	-19.0602	Negative	0.0126098		envelope protein E	438	N/A	6.58365	0	0	-30.4181	Negative	0.0174178		envelope protein E	463	N/A	3.09982	0	0	-15.1361	Negative	0.089706		envelope protein E	462	N/A	4.39625	0	0	-19.514	Negative	0.0301429
envelope protein E	384	N/A	1.81161	0	0	-6.95535	Negative	0.0945524		envelope protein E	439	N/A	5.54252	0	0	-25.6078	Negative	0.0115465		envelope protein E	470	N/A	6.65878	0	0	-32.5141	Negative	0.0120854		envelope protein E	463	N/A	4.9501	0	0	-21.9724	Negative	0.0172813
envelope protein E	385	N/A	2.30989	0	0	-8.86841	Negative	0.0904998		envelope protein E	448	N/A	5.1137	0	0	-23.6266	Negative	0.0142204		envelope protein E	480	Yes	3.44982	0	0	-16.8451	Negative	0.0371673		envelope protein E	471	N/A	2.88083	0	0	-12.7874	Negative	0.0728883
envelope protein E	388	N/A	5.11389	0	0	-19.6339	Negative	0.0180333		envelope protein E	451	N/A	2.53064	0	0	-11.6922	Negative	0.0872263		envelope protein E	483	Yes	2.65454	0	0	-12.9618	Negative	0.080356		envelope protein E	476	N/A	4.79495	0	0	-21.2838	Negative	0.0166887
envelope protein E	392	N/A	2.68951	0	0	-10.3259	Negative	0.0609451		envelope protein E	453	N/A	2.03627	0	0	-9.40808	Negative	0.0982828		envelope protein E	495	N/A	6.77672	0	0	-33.0899	Negative	0.00779605		envelope protein E	494	N/A	7.61294	0	0	-33.7922	Negative	0.00326202
envelope protein E	397	Yes	7.55791	0	0	-29.0172	Negative	0.000883001		envelope protein E	457	Yes	2.0381	0	0	-9.41654	Negative	0.0939812		envelope protein E	518	N/A	5.28628	0	0	-25.8123	Negative	0.0239081		envelope protein E	495	N/A	4.24092	0	0	-18.8245	Negative	0.0428861
envelope protein E	399	N/A	2.24529	0	0	-8.62039	Negative	0.0998119		envelope protein E	460	N/A	7.77544	0	0	-35.9245	Negative	0.00286071		envelope protein E	520	Yes	5.28846	0	0	-25.8229	Negative	0.017655		envelope protein E	504	N/A	2.34748	0	0	-10.42	Negative	0.0910191
envelope protein E	410	N/A	5.94218	0	0	-22.8139	Negative	0.00468135		envelope protein E	466	N/A	7.80609	0	0	-36.0661	Negative	0.00573105		envelope protein E	524	N/A	2.85165	0	0	-13.9243	Negative	0.0767232		envelope protein E	509	N/A	5.95434	0	0	-26.4301	Negative	0.0175879
envelope protein E	413	N/A	4.36479	0	0	-16.7578	Negative	0.0162872		envelope protein E	469	N/A	3.36862	0	0	-15.5639	Negative	0.0283415		envelope protein E	528	N/A	5.26693	0	0	-25.7178	Negative	0.00984497		envelope protein E	517	N/A	2.80415	0	0	-12.447	Negative	0.0407257
envelope protein E	414	N/A	2.22708	0	0	-8.55048	Negative	0.0843418		envelope protein E	472	N/A	2.71227	0	0	-12.5314	Negative	0.0812538		envelope protein E	540	Yes	2.72775	0	0	-13.3193	Negative	0.079472		envelope protein E	518	N/A	3.59578	0	0	-15.9609	Negative	0.0235011
envelope protein E	417	N/A	4.94142	0	0	-18.9717	Negative	0.024131		envelope protein E	493	N/A	9.22317	0	0	-42.6134	Negative	0.0115321		envelope protein E	542	N/A	4.68313	0	0	-22.8672	Negative	0.0440221		envelope protein E	519	N/A	8.46403	0	0	-37.57	Negative	0.0038904
envelope protein E	419	Yes	2.73512	0	0	-10.501	Negative	0.0337357		envelope protein E	505	N/A	5.44871	0	0	-25.1744	Negative	0.0141551		envelope protein E	545	Yes	4.40427	0	0	-21.5055	Negative	0.0196412		envelope protein E	524	N/A	2.0484	0	0	-9.09241	Negative	0.0939171
envelope protein E	421	N/A	4.46604	0	0	-17.1466	Negative	0.0149572		envelope protein E	510	N/A	2.24181	0	0	-10.3577	Negative	0.0994672		envelope protein E	553	Yes	6.62078	0	0	-32.3285	Negative	0.00671356		envelope protein E	538	N/A	4.46254	0	0	-19.8083	Negative	0.0159152
envelope protein E	422	Yes	4.69901	0	0	-18.041	Negative	0.01065		envelope protein E	530	N/A	2.8413	0	0	-13.1275	Negative	0.0734707		envelope protein E	558	N/A	5.84997	0	0	-28.5647	Negative	0.00729017		envelope protein E	546	N/A	4.54217	0	0	-20.1617	Negative	0.0153548
envelope protein E	425	N/A	3.70284	0	0	-14.2164	Negative	0.0184471		envelope protein E	532	N/A	8.80593	0	0	-40.6856	Negative	0.00312023		envelope protein E	560	N/A	15.0448	0	0	-73.462	Negative	0.00142517		envelope protein E	550	N/A	2.88083	0	0	-12.7874	Negative	0.0728883
envelope protein E	429	N/A	12.9791	0	0	-49.8309	Negative	0.00049333		envelope protein E	535	N/A	4.21682	0	0	-19.4828	Negative	0.027806		envelope protein E	565	N/A	4.633	0	0	-22.6224	Negative	0.034765		envelope protein E	555	N/A	2.28624	0	0	-10.1481	Negative	0.0929275
envelope protein E	433	Yes	1.92502	0	0	-7.39077	Negative	0.0941329		envelope protein E	545	N/A	2.26152	0	0	-10.4488	Negative	0.0896628		envelope protein E	568	N/A	2.8756	0	0	-14.0412	Negative	0.0845076		envelope protein E	562	N/A	5.04041	0	0	-22.3733	Negative	0.0264703
envelope protein E	442	Yes	5.93478	0	0	-22.7855	Negative	0.00293349		envelope protein E	558	Yes	2.98645	0	0	-13.7982	Negative	0.0790929		envelope protein E	576	N/A	2.88844	0	0	-14.1039	Negative	0.0747213		envelope protein E	567	N/A	3.25416	0	0	-14.4445	Negative	0.0744647
envelope protein E	449	N/A	11.4664	0	0	-44.0232	Negative	0.000247342		envelope protein E	560	Yes	2.44279	0	0	-11.2863	Negative	0.0832833		envelope protein E	582	N/A	2.52902	0	0	-12.3489	Negative	0.096109		envelope protein E	573	N/A	2.60372	0	0	-11.5574	Negative	0.079488
envelope protein E	461	Yes	4.29558	0	0	-16.4921	Negative	0.0235113		envelope protein E	599	N/A	3.16265	0	0	-14.6122	Negative	0.0308268		envelope protein E	591	Yes	5.48528	0	0	-26.784	Negative	0.0215097		envelope protein E	574	N/A	3.13554	0	0	-13.918	Negative	0.0357142
envelope protein E	464	Yes	1.92502	0	0	-7.39077	Negative	0.0940459		envelope protein E	601	N/A	4.16101	0	0	-19.2249	Negative	0.0227883		envelope protein E	600	N/A	5.86376	0	0	-28.6321	Negative	0.0146652		envelope protein E	578	N/A	5.62553	0	0	-24.9705	Negative	0.0256586
envelope protein E	465	N/A	5.62504	0	0	-21.5963	Negative	0.0110261		envelope protein E	604	N/A	2.28898	0	0	-10.5757	Negative	0.0883923		envelope protein E	608	N/A	2.55611	0	0	-12.4812	Negative	0.0935916		envelope protein E	581	N/A	11.7749	0	0	-52.2663	Negative	0.000846396
envelope protein E	467	N/A	4.70532	0	0	-18.0652	Negative	0.0170748		envelope protein E	610	N/A	5.42739	0.670226	0.123	-21.9793	Negative	0.0967601		envelope protein E	610	N/A	4.68622	0	0	-22.8823	Negative	0.0286494		envelope protein E	585	N/A	5.5102	0	0	-24.4586	Negative	0.0194744
envelope protein E	473	N/A	4.36056	0	0	-16.7416	Negative	0.0227508		envelope protein E	613	N/A	5.11354	0	0	-23.6259	Negative	0.0216872		envelope protein E	619	N/A	2.52695	0	0	-12.3388	Negative	0.0945032		envelope protein E	607	N/A	6.39085	0	0	-28.3676	Negative	0.00402427
envelope protein E	487	Yes	2.49719	0	0	-9.58751	Negative	0.0845455		envelope protein E	627	N/A	5.60936	0	0	-25.9167	Negative	0.0135517		envelope protein E	627	Yes	2.12259	0	0	-10.3644	Negative	0.0990745		envelope protein E	614	N/A	2.20091	0	0	-9.76937	Negative	0.094944
envelope protein E	489	N/A	2.6631	0	0	-10.2245	Negative	0.0887377		envelope protein E	629	N/A	4.21678	0	0	-19.4826	Negative	0.0178772		envelope protein E	630	Yes	4.67333	0	0	-22.8193	Negative	0.0205355		envelope protein E	616	N/A	23.1361	0	0	-102.696	Negative	0.00573066
envelope protein E	494	N/A	3.09533	0	0	-11.884	Negative	0.0669658		envelope protein E	637	Yes	2.15657	0	0	-9.9639	Negative	0.0999398		envelope protein E	644	Yes	2.4785	0	0	-12.1022	Negative	0.0955842		envelope protein E	621	N/A	3.92407	0	0	-17.4181	Negative	0.0230492
envelope protein E	501	Yes	3.52469	0	0	-13.5324	Negative	0.0188952		envelope protein E	638	N/A	12.127	0.743239	0.061	-52.5959	Negative	0.00735168		envelope protein E	645	N/A	2.38768	0	0	-11.6588	Negative	0.0984664		envelope protein E	622	N/A	2.39247	0	0	-10.6197	Negative	0.0903914
envelope protein E	510	Yes	3.36671	0	0	-12.9259	Negative	0.0203357		envelope protein E	642	N/A	2.19968	0	0	-10.1631	Negative	0.0972357		envelope protein E	654	N/A	5.28611	0	0	-25.8115	Negative	0.0136299		envelope protein E	627	N/A	6.84415	0.731143	0.107	-27.1343	Negative	0.0397384
envelope protein E	512	N/A	2.27132	0	0	-8.72033	Negative	0.0829057		envelope protein E	645	N/A	2.34223	0	0	-10.8217	Negative	0.0928203		envelope protein E	655	N/A	8.39888	0	0	-41.0108	Negative	0.00353633		envelope protein E	629	N/A	4.45266	0	0	-19.7644	Negative	0.0248153
envelope protein E	520	N/A	6.70569	0	0	-25.7453	Negative	0.00491165		envelope protein E	653	N/A	7.12199	0	0	-32.9054	Negative	0.0140981		envelope protein E	664	N/A	2.35652	0	0	-11.5066	Negative	0.0924087		envelope protein E	631	N/A	2.24726	0	0	-9.97511	Negative	0.0939532
envelope protein E	523	N/A	3.53781	0	0	-13.5828	Negative	0.0197309		envelope protein E	655	N/A	2.71405	0	0	-12.5396	Negative	0.0812131		envelope protein E	668	N/A	6.71718	0	0	-32.7992	Negative	0.0133133		envelope protein E	641	N/A	2.4122	0	0	-10.7072	Negative	0.0897553
envelope protein E	533	Yes	3.73594	0	0	-14.3435	Negative	0.0417638		envelope protein E	659	N/A	2.4712	0	0	-11.4176	Negative	0.0902895		envelope protein E	670	N/A	4.09661	0	0	-20.0033	Negative	0.0739849		envelope protein E	642	N/A	2.21726	0	0	-9.84195	Negative	0.0857269
envelope protein E	545	Yes	1.69718	0	0	-6.51602	Negative	0.0978012		envelope protein E	670	Yes	3.66339	0	0	-16.9258	Negative	0.0553163		envelope protein E	682	N/A	5.32355	0	0	-25.9943	Negative	0.0155865		envelope protein E	643	N/A	3.86504	0	0	-17.1561	Negative	0.0264168
envelope protein E	547	N/A	2.39885	0	0	-9.20996	Negative	0.0369129		envelope protein E	674	Yes	4.80134	0	0	-22.1834	Negative	0.0166023		envelope protein E	684	N/A	5.80899	0	0	-28.3646	Negative	0.0125925		envelope protein E	645	N/A	2.39343	0	0	-10.6239	Negative	0.0903642
envelope protein E	550	N/A	2.21976	0	0	-8.52237	Negative	0.0832023		envelope protein E	678	N/A	2.5979	0	0	-12.003	Negative	0.0865525		envelope protein E	695	N/A	2.87923	0	0	-14.0589	Negative	0.0844235		envelope protein E	648	N/A	3.62228	0	0	-16.0785	Negative	0.0687201
envelope protein E	555	N/A	2.58854	0	0	-9.93824	Negative	0.0321612		envelope protein E	685	N/A	4.63162	0	0	-21.3993	Negative	0.0152206		envelope protein E	697	Yes	4.34449	0	0	-21.2136	Negative	0.0200746		envelope protein E	651	N/A	7.1523	0	0	-31.7475	Negative	0.00516971
envelope protein E	558	N/A	4.91165	0	0	-18.8574	Negative	0.0110635		envelope protein E	687	N/A	5.54252	0	0	-25.6078	Negative	0.0123599		envelope protein E	701	Yes	2.56328	0	0	-12.5162	Negative	0.0832461		envelope protein E	655	N/A	2.39358	0	0	-10.6246	Negative	0.0810538
envelope protein E	559	N/A	2.30989	0	0	-8.86841	Negative	0.0957832		envelope protein E	688	N/A	3.19176	0	0	-14.7467	Negative	0.0288744		envelope protein E	708	Yes	2.5111	0	0	-12.2614	Negative	0.0944662		envelope protein E	657	N/A	23.1067	0	0	-102.566	Negative	0.00574191
envelope protein E	562	Yes	9.17986	0	0	-35.2444	Negative	0.00235927		envelope protein E	689	N/A	3.51704	0	0	-16.2496	Negative	0.0280673		envelope protein E	711	N/A	4.81302	0	0	-23.5014	Negative	0.0162652		envelope protein E	664	N/A	2.88083	0	0	-12.7874	Negative	0.065768
envelope protein E	565	N/A	4.15987	0	0	-15.9711	Negative	0.0205578		envelope protein E	701	N/A	12.3405	0	0	-57.0162	Negative	0.000977758		envelope protein E	720	N/A	6.10264	0	0	-29.7985	Negative	0.0119818		envelope protein E	671	N/A	5.51126	0	0	-24.4633	Negative	0.0214839
envelope protein E	570	Yes	2.02757	0	0	-7.78449	Negative	0.0897215		envelope protein E	702	N/A	8.12372	0	0	-37.5336	Negative	0.005413		envelope protein E	724	N/A	2.35227	0	0	-11.4859	Negative	0.0925827		envelope protein E	675	N/A	2.21726	0	0	-9.84195	Negative	0.0857269
envelope protein E	577	N/A	9.54548	0.424491	0.044	-35.0184	Negative	0.0667725		envelope protein E	703	N/A	2.05603	0	0	-9.49938	Negative	0.0985585		envelope protein E	727	Yes	2.47843	0	0	-12.1019	Negative	0.083264		envelope protein E	678	N/A	4.45059	0	0	-19.7552	Negative	0.0166195
envelope protein E	580	N/A	2.42329	0	0	-9.30379	Negative	0.0420661		envelope protein E	705	N/A	2.97474	0	0	-13.7441	Negative	0.0937835		envelope protein E	735	N/A	2.45934	0	0	-12.0087	Negative	0.0969727		envelope protein E	687	N/A	1.97753	0	0	-8.77784	Negative	0.0981664
envelope protein E	586	Yes	4.27005	0	0	-16.3941	Negative	0.0219512		envelope protein E	715	N/A	2.23429	0	0	-10.323	Negative	0.08701		envelope protein E	738	Yes	2.56328	0	0	-12.5162	Negative	0.0832461		envelope protein E	698	N/A	1.97758	0	0	-8.77806	Negative	0.0960863
envelope protein E	590	Yes	3.03028	0	0	-11.6342	Negative	0.0302057		envelope protein E	723	N/A	2.41183	0	0	-11.1433	Negative	0.0921852		envelope protein E	739	N/A	6.89531	0.825552	0.12	-29.6379	Negative	0.0524818		envelope protein E	715	N/A	5.24214	0	0	-23.2687	Negative	0.00699004
envelope protein E	595	Yes	3.98006	0	0	-15.2807	Negative	0.016582		envelope protein E	727	Yes	3.00575	0	0	-13.8873	Negative	0.0597363		envelope protein E	747	N/A	2.57069	0	0	-12.5524	Negative	0.094924		envelope protein E	716	N/A	5.67613	0	0	-25.1951	Negative	0.0220109
envelope protein E	599	Yes	1.69718	0	0	-6.51602	Negative	0.0978012		envelope protein E	730	N/A	2.6589	0	0	-12.2848	Negative	0.0390017		envelope protein E	751	Yes	2.56328	0	0	-12.5162	Negative	0.0844219		envelope protein E	721	N/A	5.9882	0	0	-26.5804	Negative	0.0122033
envelope protein E	606	N/A	9.21285	0	0	-35.3711	Negative	0.00405836		envelope protein E	742	Yes	2.15657	0	0	-9.9639	Negative	0.0999398		envelope protein E	762	N/A	10.4568	0.813407	0.078	-47.0876	Negative	0.0121342		envelope protein E	725	N/A	2.20091	0	0	-9.76937	Negative	0.0876214
envelope protein E	610	Yes	1.92502	0	0	-7.39077	Negative	0.0940459		envelope protein E	743	N/A	2.41429	0	0	-11.1546	Negative	0.0920848		envelope protein E	771	Yes	3.22035	0	0	-15.7246	Negative	0.0375718		envelope protein E	736	N/A	2.24726	0	0	-9.97511	Negative	0.0939532
envelope protein E	615	N/A	4.38339	0	0	-16.8292	Negative	0.0161018		envelope protein E	749	Yes	2.33458	0	0	-10.7864	Negative	0.0943668		nonstructural protein NS1	774	N/A	2.88049	0	0	-14.0651	Negative	0.0843882		envelope protein E	742	N/A	3.00911	0	0	-13.3568	Negative	0.0356947
envelope protein E	616	Yes	5.30482	0	0	-20.3669	Negative	0.007309		envelope protein E	753	N/A	5.49911	0	0	-25.4073	Negative	0.0138719		nonstructural protein NS1	783	Yes	2.72775	0	0	-13.3193	Negative	0.0782298		envelope protein E	746	N/A	2.03827	0	0	-9.04745	Negative	0.0963798
envelope protein E	617	N/A	2.30989	0	0	-8.86841	Negative	0.0957832		envelope protein E	763	N/A	11.7735	0	0	-54.3966	Negative	0.00163582		nonstructural protein NS1	793	N/A	5.27314	0	0	-25.7481	Negative	0.0239776		envelope protein E	748	N/A	6.04349	0	0	-26.8258	Negative	0.0110672
envelope protein E	619	N/A	2.13247	0	0	-8.18724	Negative	0.0791458		envelope protein E	764	N/A	6.99052	0.89486	0.128	-28.1635	Negative	0.0605089		nonstructural protein NS1	795	Yes	4.41637	0	0	-21.5646	Negative	0.0201537		envelope protein E	751	N/A	2.43925	0	0	-10.8273	Negative	0.0889491
envelope protein E	622	Yes	3.01532	0	0	-11.5768	Negative	0.0303705		envelope protein E	768	N/A	5.10109	0	0	-23.5683	Negative	0.0286544		nonstructural protein NS1	796	Yes	2.5111	0	0	-12.2614	Negative	0.0944662		envelope protein E	752	N/A	1.97753	0	0	-8.77784	Negative	0.0969182
envelope protein E	626	N/A	7.5226	0	0	-28.8817	Negative	0.00215706		envelope protein E	775	Yes	2.00888	0	0	-9.28154	Negative	0.0952223		nonstructural protein NS1	799	Yes	5.19375	0	0	-25.3605	Negative	0.0278192		envelope protein E	755	N/A	6.30232	0	0	-27.9747	Negative	0.0109612
envelope protein E	631	N/A	2.69049	0	0	-10.3297	Negative	0.0789093		nonstructural protein NS1	776	N/A	2.52283	0	0	-11.6561	Negative	0.0857816		nonstructural protein NS1	807	N/A	5.27155	0	0	-25.7404	Negative	0.0239888		envelope protein E	757	N/A	4.7759	0	0	-21.1992	Negative	0.00788698
envelope protein E	634	N/A	5.98339	0	0	-22.9722	Negative	0.00316212		nonstructural protein NS1	777	N/A	2.19856	0	0	-10.1579	Negative	0.0886933		nonstructural protein NS1	845	N/A	2.35985	0	0	-11.5229	Negative	0.0923019		envelope protein E	764	N/A	4.87714	0	0	-21.6486	Negative	0.0172003
envelope protein E	635	Yes	2.88416	0	0	-11.0732	Negative	0.0621291		nonstructural protein NS1	779	N/A	7.24139	0	0	-33.4571	Negative	0.0137961		nonstructural protein NS1	852	Yes	4.66478	0	0	-22.7776	Negative	0.0437577		envelope protein E	768	N/A	2.90772	0	0	-12.9068	Negative	0.088052
envelope protein E	636	N/A	4.5185	0	0	-17.348	Negative	0.018463		nonstructural protein NS1	791	N/A	2.4139	0	0	-11.1528	Negative	0.0822208		nonstructural protein NS1	855	N/A	2.87561	0	0	-14.0413	Negative	0.0860232		envelope protein E	769	N/A	2.4187	0	0	-10.7361	Negative	0.0803888
envelope protein E	638	N/A	4.38162	0	0	-16.8224	Negative	0.0154205		nonstructural protein NS1	792	N/A	5.06979	0	0	-23.4237	Negative	0.013211		nonstructural protein NS1	864	N/A	5.26102	0	0	-25.689	Negative	0.015729		envelope protein E	771	Yes	3.53366	0	0	-15.6852	Negative	0.0258947
envelope protein E	646	N/A	2.47941	0	0	-9.51925	Negative	0.0774781		nonstructural protein NS1	794	Yes	2.15657	0	0	-9.9639	Negative	0.0999398		nonstructural protein NS1	865	N/A	8.2389	0	0	-40.2296	Negative	0.00350371		envelope protein E	774	N/A	2.50819	0	0	-11.1333	Negative	0.0723562
envelope protein E	652	N/A	3.57796	0	0	-13.7369	Negative	0.0282362		nonstructural protein NS1	796	N/A	9.66688	0	0	-44.6634	Negative	0.00207175		nonstructural protein NS1	884	N/A	4.11446	0	0	-20.0904	Negative	0.0632		nonstructural protein NS1	793	N/A	10.0037	0	0	-44.4043	Negative	0.000769801
envelope protein E	656	Yes	1.92498	0	0	-7.39062	Negative	0.0836774		nonstructural protein NS1	797	N/A	2.53064	0	0	-11.6922	Negative	0.0872263		nonstructural protein NS1	886	Yes	5.32544	0	0	-26.0035	Negative	0.0303124		nonstructural protein NS1	795	N/A	3.00741	0	0	-13.3493	Negative	0.0357231
envelope protein E	658	N/A	1.95874	0	0	-7.52023	Negative	0.093248		nonstructural protein NS1	798	N/A	5.00037	0	0	-23.103	Negative	0.0161512		nonstructural protein NS1	904	N/A	5.86131	0	0	-28.6201	Negative	0.0190622		nonstructural protein NS1	797	N/A	2.47188	0	0	-10.9722	Negative	0.0873749
envelope protein E	661	Yes	2.74559	0	0	-10.5412	Negative	0.029818		nonstructural protein NS1	800	Yes	3.35488	0	0	-15.5004	Negative	0.0345622		nonstructural protein NS1	909	N/A	3.9295	0	0	-19.1873	Negative	0.0553308		nonstructural protein NS1	808	N/A	5.23172	0	0	-23.2225	Negative	0.0237259
envelope protein E	663	N/A	1.88263	0	0	-7.22802	Negative	0.0901399		nonstructural protein NS1	820	N/A	5.52658	0	0	-25.5342	Negative	0.0118158		nonstructural protein NS1	911	N/A	4.93313	0	0	-24.0879	Negative	0.0282212		nonstructural protein NS1	818	N/A	4.15337	0	0	-18.4359	Negative	0.0273919
envelope protein E	672	N/A	10.4399	0	0	-40.0821	Negative	0.00206135		nonstructural protein NS1	822	N/A	5.14476	0	0	-23.7701	Negative	0.053295		nonstructural protein NS1	924	N/A	2.52695	0	0	-12.3388	Negative	0.096167		nonstructural protein NS1	823	N/A	2.04558	0	0	-9.0799	Negative	0.0940439
envelope protein E	676	N/A	5.79966	0	0	-22.2668	Negative	0.00752375		nonstructural protein NS1	828	Yes	5.76049	0	0	-26.6149	Negative	0.0110744		nonstructural protein NS1	933	Yes	5.28024	0	0	-25.7828	Negative	0.0239235		nonstructural protein NS1	839	N/A	2.28624	0	0	-10.1481	Negative	0.0929275
envelope protein E	693	Yes	3.51678	0	0	-13.502	Negative	0.0189384		nonstructural protein NS1	840	Yes	2.33458	0	0	-10.7864	Negative	0.0943668		nonstructural protein NS1	935	N/A	5.24798	0	0	-25.6253	Negative	0.0184675		nonstructural protein NS1	840	N/A	13.3565	0.772184	0.058	-55.8591	Negative	0.00280526
envelope protein E	694	Yes	14.6075	0	0	-56.0829	Negative	0.00103785		nonstructural protein NS1	851	N/A	2.26295	0	0	-10.4554	Negative	0.0989279		nonstructural protein NS1	939	N/A	2.90688	0	0	-14.194	Negative	0.0852556		nonstructural protein NS1	847	N/A	2.29085	0	0	-10.1686	Negative	0.094281
envelope protein E	696	N/A	1.82078	0	0	-6.99056	Negative	0.0936183		nonstructural protein NS1	862	N/A	4.30794	0	0	-19.9038	Negative	0.0184469		nonstructural protein NS1	960	N/A	2.45158	0	0	-11.9708	Negative	0.0902344		nonstructural protein NS1	849	N/A	3.41242	0	0	-15.147	Negative	0.0705848
envelope protein E	702	N/A	4.94074	0	0	-18.9691	Negative	0.0175142		nonstructural protein NS1	863	N/A	5.70571	0	0	-26.3618	Negative	0.0131881		nonstructural protein NS1	969	N/A	2.34531	0	0	-11.4519	Negative	0.0927892		nonstructural protein NS1	859	N/A	4.03937	0	0	-17.9299	Negative	0.0496623
envelope protein E	703	Yes	2.13207	0	0	-8.1857	Negative	0.0783038		nonstructural protein NS1	868	Yes	4.49833	0	0	-20.7834	Negative	0.0199744		nonstructural protein NS1	984	N/A	3.50245	0	0	-17.1021	Negative	0.0389249		nonstructural protein NS1	866	N/A	2.21726	0	0	-9.84195	Negative	0.094599
envelope protein E	704	Yes	2.13212	0	0	-8.18589	Negative	0.0961942		nonstructural protein NS1	881	N/A	4.29017	0	0	-19.8217	Negative	0.0279953		nonstructural protein NS1	996	Yes	5.32544	0	0	-26.0035	Negative	0.0207881		nonstructural protein NS1	871	N/A	4.47599	0	0	-19.868	Negative	0.0700787
envelope protein E	709	N/A	2.68951	0	0	-10.3259	Negative	0.0826923		nonstructural protein NS1	888	Yes	3.4293	0	0	-15.8442	Negative	0.0850904		nonstructural protein NS1	997	Yes	5.30842	0	0	-25.9204	Negative	0.0144857		nonstructural protein NS1	884	N/A	4.72182	0	0	-20.9592	Negative	0.0183731
envelope protein E	710	Yes	1.70107	0	0	-6.53095	Negative	0.0924527		nonstructural protein NS1	891	N/A	2.95249	0	0	-13.6413	Negative	0.0870911		nonstructural protein NS1	1002	N/A	8.29115	0	0	-40.4847	Negative	0.00665329		nonstructural protein NS1	893	N/A	3.45824	0	0	-15.3504	Negative	0.0259132
envelope protein E	712	Yes	1.82921	0	0	-7.02292	Negative	0.0991611		nonstructural protein NS1	894	N/A	8.94095	0	0	-41.3095	Negative	0.00198726		nonstructural protein NS1	1006	Yes	5.31705	0	0	-25.9625	Negative	0.013482		nonstructural protein NS1	898	N/A	5.94638	0	0	-26.3947	Negative	0.0165305
envelope protein E	715	N/A	2.91658	0	0	-11.1977	Negative	0.0709826		nonstructural protein NS1	905	N/A	6.64738	0	0	-30.7126	Negative	0.0105923		nonstructural protein NS1	1007	N/A	2.53593	0	0	-12.3827	Negative	0.0958754		nonstructural protein NS1	899	N/A	2.20091	0	0	-9.76937	Negative	0.0876214
envelope protein E	734	Yes	2.36386	0	0	-9.07562	Negative	0.0690223		nonstructural protein NS1	907	N/A	2.30324	0	0	-10.6416	Negative	0.088744		nonstructural protein NS1	1013	N/A	7.49046	0	0	-36.5751	Negative	0.0112239		nonstructural protein NS1	900	N/A	4.36391	0	0	-19.3705	Negative	0.0283265
envelope protein E	743	N/A	2.81297	0	0	-10.7999	Negative	0.0752711		nonstructural protein NS1	909	Yes	3.00503	0	0	-13.884	Negative	0.0909041		nonstructural protein NS1	1015	N/A	5.90696	0	0	-28.843	Negative	0.0153666		nonstructural protein NS1	904	N/A	2.88074	0	0	-12.787	Negative	0.0736165
envelope protein E	746	Yes	2.58479	0	0	-9.92384	Negative	0.0830376		nonstructural protein NS1	913	N/A	4.20311	0	0	-19.4194	Negative	0.0288866		nonstructural protein NS1	1016	N/A	2.99911	0	0	-14.6443	Negative	0.0790836		nonstructural protein NS1	905	N/A	5.31069	0	0	-23.573	Negative	0.0117913
envelope protein E	749	Yes	2.02757	0	0	-7.78449	Negative	0.0898051		nonstructural protein NS1	914	N/A	3.53654	0	0	-16.3397	Negative	0.0301658		nonstructural protein NS1	1024	N/A	2.67805	0	0	-13.0766	Negative	0.0882216		nonstructural protein NS1	906	N/A	3.65998	0	0	-16.2459	Negative	0.0228839
envelope protein E	754	Yes	2.16176	0	0	-8.29969	Negative	0.0977707		nonstructural protein NS1	915	N/A	4.65691	0	0	-21.5161	Negative	0.0150266		nonstructural protein NS1	1028	N/A	2.88207	0	0	-14.0728	Negative	0.085877		nonstructural protein NS1	908	N/A	3.63573	0	0	-16.1382	Negative	0.0673956
envelope protein E	765	Yes	3.99725	0	0	-15.3467	Negative	0.0180158		nonstructural protein NS1	917	N/A	2.80844	0	0	-12.9757	Negative	0.0881314		nonstructural protein NS1	1031	N/A	5.25516	0	0	-25.6603	Negative	0.0241586		nonstructural protein NS1	910	N/A	5.52628	0	0	-24.53	Negative	0.0147072
envelope protein E	766	N/A	4.14268	0	0	-15.9051	Negative	0.0165635		nonstructural protein NS1	919	N/A	9.03779	0	0	-41.7569	Negative	0.00448169		nonstructural protein NS1	1035	N/A	5.21622	0	0	-25.4702	Negative	0.0165521		nonstructural protein NS1	913	N/A	2.39306	0	0	-10.6223	Negative	0.0895204
envelope protein E	767	N/A	3.49075	0	0	-13.4021	Negative	0.0538972		nonstructural protein NS1	922	Yes	2.37425	0	0	-10.9696	Negative	0.0929163		nonstructural protein NS1	1036	Yes	3.45239	0	0	-16.8576	Negative	0.0999975		nonstructural protein NS1	925	N/A	5.40227	0	0	-23.9795	Negative	0.0138165
envelope protein E	769	N/A	3.22685	0	0	-12.3889	Negative	0.0634132		nonstructural protein NS1	926	N/A	2.71639	0	0	-12.5504	Negative	0.0844453		nonstructural protein NS1	1040	N/A	6.98552	0	0	-34.1095	Negative	0.00731255		nonstructural protein NS1	935	N/A	2.04306	0	0	-9.06871	Negative	0.0961817
nonstructural protein NS1	776	Yes	4.14739	0	0	-15.9232	Negative	0.0167394		nonstructural protein NS1	929	N/A	2.53212	0	0	-11.699	Negative	0.0819187		nonstructural protein NS1	1043	N/A	3.55442	0	0	-17.3558	Negative	0.0771939		nonstructural protein NS1	937	N/A	5.93645	0	0	-26.3506	Negative	0.0165688
nonstructural protein NS1	779	N/A	4.46182	0	0	-17.1304	Negative	0.0198332		nonstructural protein NS1	934	N/A	2.54489	0	0	-11.758	Negative	0.0759021		nonstructural protein NS1	1046	Yes	4.80439	0	0	-23.4593	Negative	0.0420007		nonstructural protein NS1	956	N/A	4.85473	0	0	-21.5491	Negative	0.0077262
nonstructural protein NS1	780	N/A	1.87139	0	0	-7.18487	Negative	0.0972222		nonstructural protein NS1	938	N/A	3.37305	0	0	-15.5843	Negative	0.0877787		nonstructural protein NS1	1049	N/A	2.88049	0	0	-14.0651	Negative	0.0843882		nonstructural protein NS1	959	N/A	4.06926	0	0	-18.0626	Negative	0.0300038
nonstructural protein NS1	781	N/A	3.78665	0	0	-14.5382	Negative	0.0185144		nonstructural protein NS1	949	N/A	5.97551	0	0	-27.6084	Negative	0.017965		nonstructural protein NS1	1050	Yes	5.31438	0	0	-25.9495	Negative	0.0236958		nonstructural protein NS1	960	N/A	8.80778	0	0	-39.0959	Negative	0.0023854
nonstructural protein NS1	782	Yes	4.07296	0	0	-15.6374	Negative	0.0172434		nonstructural protein NS1	960	N/A	5.08472	0	0	-23.4927	Negative	0.0270345		nonstructural protein NS1	1051	N/A	6.75939	0	0	-33.0053	Negative	0.0132151		nonstructural protein NS1	962	N/A	2.48014	0	0	-11.0088	Negative	0.0822467
nonstructural protein NS1	785	Yes	5.43686	0	0	-20.8739	Negative	0.00415423		nonstructural protein NS1	961	N/A	4.90187	0	0	-22.6479	Negative	0.0080306		nonstructural protein NS1	1058	Yes	2.59712	0	0	-12.6814	Negative	0.0888323		nonstructural protein NS1	964	Yes	5.28547	0	0	-23.4611	Negative	0.0144949
nonstructural protein NS1	787	N/A	2.05811	0	0	-7.90175	Negative	0.0914451		nonstructural protein NS1	962	N/A	2.63977	0	0	-12.1964	Negative	0.0777662		nonstructural protein NS1	1060	N/A	2.54824	0	0	-12.4428	Negative	0.0932096		nonstructural protein NS1	973	N/A	1.97753	0	0	-8.77784	Negative	0.0981664
nonstructural protein NS1	792	N/A	4.39964	0	0	-16.8916	Negative	0.0132268		nonstructural protein NS1	963	N/A	17.3527	0	0	-80.1739	Negative	0.000964315		nonstructural protein NS1	1063	N/A	2.89002	0	0	-14.1116	Negative	0.0856743		nonstructural protein NS1	981	N/A	2.45363	0	0	-10.8911	Negative	0.088506
nonstructural protein NS1	793	N/A	1.81722	0	0	-6.97689	Negative	0.0940648		nonstructural protein NS1	966	N/A	3.14524	0	0	-14.5318	Negative	0.0725732		nonstructural protein NS1	1071	N/A	4.80651	0	0	-23.4696	Negative	0.0417993		nonstructural protein NS1	983	N/A	4.65261	0	0	-20.652	Negative	0.0161315
nonstructural protein NS1	797	N/A	6.96231	0	0	-26.7305	Negative	0.00214404		nonstructural protein NS1	969	N/A	5.45346	0	0	-25.1964	Negative	0.0156022		nonstructural protein NS1	1085	N/A	3.04048	0	0	-14.8463	Negative	0.0897159		nonstructural protein NS1	991	N/A	4.17124	0	0	-18.5153	Negative	0.0321811
nonstructural protein NS1	800	N/A	3.36665	0	0	-12.9257	Negative	0.0238098		nonstructural protein NS1	970	N/A	5.05376	0	0	-23.3497	Negative	0.0290419		nonstructural protein NS1	1094	N/A	3.58829	0	0	-17.5212	Negative	0.0756188		nonstructural protein NS1	1003	N/A	5.38469	0	0	-23.9015	Negative	0.0235889
nonstructural protein NS1	807	N/A	6.42912	0	0	-24.6835	Negative	0.0137339		nonstructural protein NS1	971	N/A	2.23504	0	0	-10.3265	Negative	0.0878851		nonstructural protein NS1	1100	N/A	6.76502	0	0	-33.0328	Negative	0.0127407		nonstructural protein NS1	1005	N/A	2.84013	0	0	-12.6067	Negative	0.0926397
nonstructural protein NS1	812	N/A	2.56857	0	0	-9.86157	Negative	0.0739172		nonstructural protein NS1	972	Yes	2.33458	0	0	-10.7864	Negative	0.0907362		nonstructural protein NS1	1102	N/A	2.87945	0	0	-14.06	Negative	0.0952722		nonstructural protein NS1	1013	N/A	2.49363	0	0	-11.0687	Negative	0.0767182
nonstructural protein NS1	821	N/A	6.65106	0	0	-25.5356	Negative	0.0032179		nonstructural protein NS1	975	N/A	6.58365	0	0	-30.4181	Negative	0.0188239		nonstructural protein NS1	1105	N/A	2.34477	0	0	-11.4492	Negative	0.0923403		nonstructural protein NS1	1017	N/A	2.10313	0	0	-9.33535	Negative	0.0982844
nonstructural protein NS1	828	Yes	3.52623	0	0	-13.5383	Negative	0.0192519		nonstructural protein NS1	983	N/A	2.71581	0	0	-12.5477	Negative	0.081173		nonstructural protein NS1	1108	N/A	4.75713	0	0	-23.2285	Negative	0.0199619		nonstructural protein NS1	1022	N/A	3.43071	0	0	-15.2282	Negative	0.023261
nonstructural protein NS1	832	N/A	1.98175	0	0	-7.60857	Negative	0.0892046		nonstructural protein NS1	989	N/A	3.20998	0	0	-14.8309	Negative	0.0808113		nonstructural protein NS2A	1125	N/A	3.18445	0	0	-15.5493	Negative	0.0333637		nonstructural protein NS1	1035	Yes	4.42818	0	0	-19.6558	Negative	0.0170698
nonstructural protein NS1	833	N/A	3.44197	0	0	-13.2148	Negative	0.0623059		nonstructural protein NS1	990	N/A	2.25388	0	0	-10.4135	Negative	0.0872457		nonstructural protein NS2A	1136	Yes	2.59712	0	0	-12.6814	Negative	0.0819503		nonstructural protein NS1	1040	Yes	5.51364	0	0	-24.4739	Negative	0.0136034
nonstructural protein NS1	835	Yes	1.7768	0	0	-6.82171	Negative	0.0962976		nonstructural protein NS1	995	Yes	12.272	0	0	-56.6998	Negative	0.000537776		nonstructural protein NS2A	1146	N/A	3.44104	0	0	-16.8022	Negative	0.0385916		nonstructural protein NS1	1044	N/A	4.91585	0	0	-21.8204	Negative	0.0337128
nonstructural protein NS1	836	Yes	1.82917	0	0	-7.02277	Negative	0.0909487		nonstructural protein NS1	1002	N/A	3.25112	0	0	-15.021	Negative	0.0364539		nonstructural protein NS2A	1166	N/A	3.65783	0	0	-17.8608	Negative	0.0323049		nonstructural protein NS1	1045	N/A	2.04368	0	0	-9.07146	Negative	0.0961557
nonstructural protein NS1	840	N/A	2.66318	0	0	-10.2248	Negative	0.0696528		nonstructural protein NS1	1008	N/A	11.4486	0	0	-52.8954	Negative	0.00102895		nonstructural protein NS2A	1168	N/A	4.67389	0	0	-22.8221	Negative	0.0343827		nonstructural protein NS1	1055	N/A	4.69265	0	0	-20.8297	Negative	0.0234211
nonstructural protein NS1	841	N/A	2.1446	0	0	-8.23381	Negative	0.0866864		nonstructural protein NS1	1012	Yes	4.46513	0	0	-20.63	Negative	0.0529484		nonstructural protein NS2A	1177	N/A	3.9295	0	0	-19.1873	Negative	0.0553308		nonstructural protein NS1	1066	N/A	12.6917	0	0	-56.3358	Negative	0.000422196
nonstructural protein NS1	850	Yes	2.42306	0	0	-9.30291	Negative	0.0914523		nonstructural protein NS1	1014	N/A	2.19777	0	0	-10.1543	Negative	0.0887167		nonstructural protein NS2A	1185	N/A	2.4316	0	0	-11.8732	Negative	0.0966214		nonstructural protein NS1	1075	N/A	2.20091	0	0	-9.76937	Negative	0.0876214
nonstructural protein NS1	851	N/A	2.1946	0	0	-8.42577	Negative	0.0854035		nonstructural protein NS1	1018	N/A	5.13601	0	0	-23.7297	Negative	0.0180549		nonstructural protein NS2A	1189	Yes	5.25468	0	0	-25.658	Negative	0.014283		nonstructural protein NS1	1084	N/A	7.37284	0	0	-32.7265	Negative	0.0200027
nonstructural protein NS1	853	N/A	3.79901	0	0	-14.5856	Negative	0.0189207		nonstructural protein NS1	1023	Yes	2.81762	0	0	-13.0181	Negative	0.0660452		nonstructural protein NS2A	1191	N/A	2.90256	0	0	-14.1729	Negative	0.0838529		nonstructural protein NS1	1086	N/A	5.51002	0	0	-24.4578	Negative	0.0175648
nonstructural protein NS1	870	N/A	3.8106	0	0	-14.6301	Negative	0.00964208		nonstructural protein NS1	1031	N/A	5.20771	0	0	-24.0609	Negative	0.0278846		nonstructural protein NS2A	1192	N/A	3.28667	0	0	-16.0484	Negative	0.0334346		nonstructural protein NS1	1091	N/A	2.82449	0	0	-12.5373	Negative	0.0353349
nonstructural protein NS1	871	N/A	3.79901	0	0	-14.5856	Negative	0.0189207		nonstructural protein NS1	1035	N/A	3.14513	0	0	-14.5313	Negative	0.0986039		nonstructural protein NS2A	1196	N/A	2.34896	0	0	-11.4697	Negative	0.0921996		nonstructural protein NS1	1102	N/A	3.5227	0	0	-15.6365	Negative	0.0233932
nonstructural protein NS1	875	Yes	19.3627	0	0	-74.3396	Negative	2.60972e-06		nonstructural protein NS1	1036	N/A	12.6881	1.07693	0.085	-53.6466	Negative	0.0182243		nonstructural protein NS2A	1199	Yes	5.28767	0	0	-25.8191	Negative	0.0306202		nonstructural protein NS1	1103	N/A	2.49363	0	0	-11.0687	Negative	0.0991283
nonstructural protein NS1	876	N/A	4.04809	0	0	-15.5419	Negative	0.0184291		nonstructural protein NS1	1037	N/A	2.26152	0	0	-10.4488	Negative	0.0896628		nonstructural protein NS2A	1206	Yes	5.22285	0	0	-25.5026	Negative	0.0243367		nonstructural protein NS1	1111	N/A	4.56747	0	0	-20.274	Negative	0.0229359
nonstructural protein NS1	895	N/A	5.60188	0	0	-21.5074	Negative	0.00448564		nonstructural protein NS1	1042	Yes	5.18689	0	0	-23.9647	Negative	0.0211444		nonstructural protein NS2A	1208	N/A	2.54824	0	0	-12.4428	Negative	0.0932096		nonstructural protein NS1	1120	Yes	7.84903	0	0	-34.8402	Negative	0.00363077
nonstructural protein NS1	896	N/A	1.72954	0	0	-6.64026	Negative	0.0978081		nonstructural protein NS1	1044	N/A	11.1946	0	0	-51.7219	Negative	0.00459935		nonstructural protein NS2A	1216	Yes	8.2316	0	0	-40.194	Negative	0.00562982		nonstructural protein NS1	1126	N/A	4.48989	0	0	-19.9297	Negative	0.0167386
nonstructural protein NS1	902	Yes	1.92502	0	0	-7.39077	Negative	0.0940459		nonstructural protein NS1	1046	N/A	8.17991	0	0	-37.7933	Negative	0.00282594		nonstructural protein NS2A	1219	Yes	3.47002	0	0	-16.9437	Negative	0.0293009		nonstructural protein NS2A	1133	N/A	4.13648	0	0	-18.361	Negative	0.0193658
nonstructural protein NS1	905	Yes	10.0887	0	0	-38.7338	Negative	0.000527694		nonstructural protein NS1	1053	N/A	2.19777	0	0	-10.1543	Negative	0.0973284		nonstructural protein NS2A	1253	N/A	4.64722	0	0	-22.6918	Negative	0.0192198		nonstructural protein NS2A	1137	N/A	13.5104	0	0	-59.9698	Negative	0.000254819
nonstructural protein NS1	908	N/A	9.43698	0	0	-36.2316	Negative	0.00211524		nonstructural protein NS1	1058	N/A	7.54359	0	0	-34.8533	Negative	0.00306957		nonstructural protein NS2A	1259	Yes	3.86529	0	0	-18.8738	Negative	0.0557912		nonstructural protein NS2A	1139	N/A	4.58664	0	0	-20.3591	Negative	0.0357961
nonstructural protein NS1	910	N/A	1.95678	0	0	-7.51271	Negative	0.0933112		nonstructural protein NS1	1066	Yes	3.66339	0	0	-16.9258	Negative	0.0619972		nonstructural protein NS2A	1276	N/A	5.36072	0	0	-26.1758	Negative	0.0234113		nonstructural protein NS2A	1142	N/A	4.74995	0	0	-21.084	Negative	0.0146257
nonstructural protein NS1	911	N/A	2.24363	0	0	-8.61402	Negative	0.0837059		nonstructural protein NS1	1074	N/A	2.12531	0	0	-9.81947	Negative	0.0978433		nonstructural protein NS2A	1281	Yes	5.20209	0	0	-25.4012	Negative	0.0181171		nonstructural protein NS2A	1153	N/A	4.58797	0	0	-20.365	Negative	0.0191785
nonstructural protein NS1	914	N/A	5.92147	0.628454	0.106	-20.3216	Negative	0.0612966		nonstructural protein NS1	1075	Yes	2.31185	0	0	-10.6813	Negative	0.0779856		nonstructural protein NS2A	1284	Yes	5.20252	0	0	-25.4033	Negative	0.0244633		nonstructural protein NS2A	1154	Yes	4.43185	0	0	-19.672	Negative	0.0164939
nonstructural protein NS1	918	N/A	2.68951	0	0	-10.3259	Negative	0.0780101		nonstructural protein NS1	1076	Yes	2.0381	0	0	-9.41654	Negative	0.0973479		nonstructural protein NS2A	1293	N/A	2.34616	0	0	-11.456	Negative	0.0927571		nonstructural protein NS2A	1163	N/A	5.64274	0	0	-25.0469	Negative	0.00669266
nonstructural protein NS1	921	N/A	10.0969	1.66451	0.165	-32.3747	Negative	0.0554776		nonstructural protein NS1	1078	N/A	2.25388	0	0	-10.4135	Negative	0.0872457		nonstructural protein NS2A	1294	N/A	2.37013	0	0	-11.5731	Negative	0.0934436		nonstructural protein NS2A	1165	N/A	2.3159	0	0	-10.2798	Negative	0.0817866
nonstructural protein NS1	924	Yes	1.99583	0	0	-7.66263	Negative	0.0790561		nonstructural protein NS1	1088	N/A	3.03128	0	0	-14.0053	Negative	0.086534		nonstructural protein NS2A	1295	N/A	4.39059	0	0	-21.4387	Negative	0.0489705		nonstructural protein NS2A	1168	N/A	4.15807	0	0	-18.4568	Negative	0.0178541
nonstructural protein NS1	926	N/A	2.24506	0	0	-8.61951	Negative	0.083749		nonstructural protein NS1	1091	N/A	8.44242	0	0	-39.0061	Negative	0.0120008		nonstructural protein NS2A	1310	N/A	6.93501	0	0	-33.8629	Negative	0.00975807		nonstructural protein NS2A	1173	N/A	5.08758	0	0	-22.5827	Negative	0.0127533
nonstructural protein NS1	932	N/A	2.56857	0	0	-9.86157	Negative	0.0739172		nonstructural protein NS1	1106	N/A	7.0001	0	0	-32.3422	Negative	0.0178674		nonstructural protein NS2A	1315	Yes	2.5111	0	0	-12.2614	Negative	0.0928153		nonstructural protein NS2A	1182	N/A	2.20091	0	0	-9.76937	Negative	0.0868556
nonstructural protein NS1	934	Yes	2.78346	0	0	-10.6866	Negative	0.0292041		nonstructural protein NS1	1110	N/A	2.41694	0	0	-11.1669	Negative	0.0920608		nonstructural protein NS2A	1317	Yes	4.43122	0	0	-21.6371	Negative	0.0351865		nonstructural protein NS2A	1183	N/A	5.0208	0	0	-22.2863	Negative	0.0234391
nonstructural protein NS1	941	N/A	2.66318	0	0	-10.2248	Negative	0.0696528		nonstructural protein NS1	1117	N/A	4.97978	0	0	-23.0078	Negative	0.0143897		nonstructural protein NS2A	1333	N/A	4.72095	0	0	-23.0519	Negative	0.0202051		nonstructural protein NS2A	1188	N/A	2.49363	0	0	-11.0687	Negative	0.0848098
nonstructural protein NS1	944	N/A	2.55951	0	0	-9.82678	Negative	0.0849536		nonstructural protein NS1	1118	N/A	3.68532	0	0	-17.0271	Negative	0.0286083		nonstructural protein NS2B	1350	Yes	3.27575	0	0	-15.9951	Negative	0.0319904		nonstructural protein NS2A	1189	N/A	4.14066	0	0	-18.3795	Negative	0.018358
nonstructural protein NS1	948	N/A	5.11516	0	0	-19.6387	Negative	0.0132631		nonstructural protein NS1	1122	N/A	2.88835	0	0	-13.3449	Negative	0.0806783		nonstructural protein NS2B	1360	Yes	4.20585	0	0	-20.5367	Negative	0.056317		nonstructural protein NS2A	1202	N/A	2.24726	0	0	-9.97511	Negative	0.0939532
nonstructural protein NS1	950	Yes	5.45654	0	0	-20.9494	Negative	0.0207033		nonstructural protein NS2A	1134	Yes	2.37425	0	0	-10.9696	Negative	0.0929163		nonstructural protein NS2B	1361	Yes	4.4333	0	0	-21.6473	Negative	0.0194408		nonstructural protein NS2A	1206	N/A	5.52202	0	0	-24.5111	Negative	0.021458
nonstructural protein NS1	963	N/A	1.9821	0	0	-7.60992	Negative	0.0922481		nonstructural protein NS2A	1137	N/A	4.06768	0	0	-18.7937	Negative	0.0581512		nonstructural protein NS2B	1362	N/A	2.52697	0	0	-12.3389	Negative	0.0838596		nonstructural protein NS2A	1212	N/A	8.629	0	0	-38.3023	Negative	0.00576168
nonstructural protein NS1	969	Yes	2.13212	0	0	-8.18589	Negative	0.0848831		nonstructural protein NS2A	1144	N/A	4.72987	0	0	-21.8532	Negative	0.040081		nonstructural protein NS2B	1375	Yes	4.05473	0	0	-19.7988	Negative	0.064947		nonstructural protein NS2A	1230	N/A	3.87985	0	0	-17.2218	Negative	0.0241036
nonstructural protein NS1	970	Yes	2.88407	0	0	-11.0729	Negative	0.079616		nonstructural protein NS2A	1152	N/A	6.1447	0	0	-28.3901	Negative	0.0118195		nonstructural protein NS2B	1377	N/A	2.42747	0	0	-11.8531	Negative	0.0904688		nonstructural protein NS2A	1244	N/A	2.40644	0	0	-10.6817	Negative	0.0890755
nonstructural protein NS1	990	N/A	1.81734	0	0	-6.97735	Negative	0.0932346		nonstructural protein NS2A	1157	N/A	2.95249	0	0	-13.6413	Negative	0.0870911		nonstructural protein NS2B	1379	N/A	2.36608	0	0	-11.5533	Negative	0.0916149		nonstructural protein NS2A	1245	Yes	6.6265	0	0	-29.4136	Negative	0.00815681
nonstructural protein NS1	991	N/A	5.43558	0	0	-20.8689	Negative	0.006884		nonstructural protein NS2A	1159	N/A	2.3796	0	0	-10.9944	Negative	0.0812019		nonstructural protein NS2B	1386	N/A	2.36254	0	0	-11.536	Negative	0.0998119		nonstructural protein NS2A	1254	N/A	3.08593	0	0	-13.6978	Negative	0.0836118
nonstructural protein NS1	995	N/A	10.7507	0	0	-41.2754	Negative	0.000203814		nonstructural protein NS2A	1172	Yes	2.40727	0	0	-11.1222	Negative	0.0838658		nonstructural protein NS2B	1398	Yes	3.60741	0	0	-17.6146	Negative	0.0348469		nonstructural protein NS2A	1256	N/A	3.56093	0	0	-15.8062	Negative	0.0660508
nonstructural protein NS1	998	N/A	5.74447	0	0	-22.0549	Negative	0.0106154		nonstructural protein NS2A	1176	N/A	4.53095	0	0	-20.9341	Negative	0.025047		nonstructural protein NS2B	1401	N/A	2.90473	0	0	-14.1835	Negative	0.0834789		nonstructural protein NS2A	1257	N/A	4.69451	0	0	-20.8379	Negative	0.0167622
nonstructural protein NS1	1003	Yes	3.54879	0	0	-13.6249	Negative	0.0270198		nonstructural protein NS2A	1177	N/A	3.08777	0	0	-14.2663	Negative	0.0875126		nonstructural protein NS2B	1416	Yes	2.5111	0	0	-12.2614	Negative	0.0944662		nonstructural protein NS2A	1266	N/A	2.49363	0	0	-11.0687	Negative	0.0848098
nonstructural protein NS1	1008	N/A	2.22606	0	0	-8.54656	Negative	0.0749318		nonstructural protein NS2A	1179	N/A	3.32627	0	0	-15.3682	Negative	0.0652756		nonstructural protein NS2B	1419	N/A	2.56408	0	0	-12.5201	Negative	0.0925717		nonstructural protein NS2A	1268	N/A	4.54217	0	0	-20.1617	Negative	0.0156084
nonstructural protein NS1	1009	N/A	4.88372	0	0	-18.7502	Negative	0.0143677		nonstructural protein NS2A	1182	N/A	2.4096	0	0	-11.133	Negative	0.0843		nonstructural protein NS2B	1436	Yes	2.4785	0	0	-12.1022	Negative	0.0955842		nonstructural protein NS2A	1274	N/A	1.92639	0	0	-8.55084	Negative	0.0983636
nonstructural protein NS1	1021	Yes	3.00692	0	0	-11.5445	Negative	0.0570408		nonstructural protein NS2A	1185	N/A	4.62378	0	0	-21.363	Negative	0.0188314		nonstructural protein NS2B	1441	Yes	4.34892	0	0	-21.2353	Negative	0.0361715		nonstructural protein NS2A	1292	N/A	2.05414	0	0	-9.11789	Negative	0.0945034
nonstructural protein NS1	1029	N/A	5.20602	0	0	-19.9876	Negative	0.0195527		nonstructural protein NS2A	1189	N/A	7.60084	0.671831	0.088	-32.0138	Negative	0.0280368		nonstructural protein NS2B	1442	N/A	4.76664	0	0	-23.275	Negative	0.0429021		nonstructural protein NS2A	1293	N/A	9.1083	0	0	-40.4298	Negative	0.00223675
nonstructural protein NS1	1031	Yes	5.8141	0	0	-22.3222	Negative	0.0157317		nonstructural protein NS2A	1190	N/A	2.34385	0	0	-10.8292	Negative	0.0873798		nonstructural protein NS2B	1451	Yes	2.65454	0	0	-12.9618	Negative	0.0805529		nonstructural protein NS2A	1309	N/A	2.39484	0	0	-10.6302	Negative	0.0810206
nonstructural protein NS1	1032	N/A	2.00341	0	0	-7.69173	Negative	0.0840237		nonstructural protein NS2A	1196	N/A	4.6249	0	0	-21.3682	Negative	0.0158601		nonstructural protein NS2B	1459	Yes	2.65454	0	0	-12.9618	Negative	0.080356		nonstructural protein NS2A	1311	N/A	11.3979	0	0	-50.5929	Negative	0.00145462
nonstructural protein NS1	1036	N/A	5.1547	0	0	-19.7905	Negative	0.01782		nonstructural protein NS2A	1198	Yes	2.62655	0	0	-12.1353	Negative	0.0757511		nonstructural protein NS2B	1461	Yes	3.15453	0	0	-15.4032	Negative	0.0901991		nonstructural protein NS2A	1315	N/A	4.32742	0	0	-19.2085	Negative	0.0255083
nonstructural protein NS1	1039	N/A	7.963	0.58796	0.074	-28.3151	Negative	0.00706611		nonstructural protein NS2A	1203	N/A	2.63977	0	0	-12.1964	Negative	0.0777662		nonstructural protein NS2B	1465	N/A	5.75324	0	0	-28.0924	Negative	0.0258375		nonstructural protein NS2A	1323	N/A	4.51177	0	0	-20.0268	Negative	0.0300175
nonstructural protein NS1	1044	N/A	2.47948	0	0	-9.51952	Negative	0.0981447		nonstructural protein NS2A	1207	N/A	4.59755	0	0	-21.2418	Negative	0.0155884		nonstructural protein NS2B	1471	N/A	5.2595	0	0	-25.6815	Negative	0.0163528		nonstructural protein NS2A	1325	N/A	4.56127	0	0	-20.2465	Negative	0.0387462
nonstructural protein NS1	1046	N/A	4.69539	0	0	-18.0271	Negative	0.0117269		nonstructural protein NS2A	1208	N/A	7.02131	0	0	-32.4402	Negative	0.0163415		nonstructural protein NS3	1479	N/A	3.45486	0	0	-16.8697	Negative	0.0700357		nonstructural protein NS2A	1327	N/A	2.04889	0	0	-9.09459	Negative	0.0939101
nonstructural protein NS1	1048	N/A	2.43296	0	0	-9.34091	Negative	0.0896942		nonstructural protein NS2A	1209	N/A	5.58591	0	0	-25.8083	Negative	0.0193436		nonstructural protein NS3	1481	N/A	9.06697	0	0	-44.273	Negative	0.0040109		nonstructural protein NS2A	1341	N/A	2.20091	0	0	-9.76937	Negative	0.0868556
nonstructural protein NS1	1056	Yes	2.5069	0	0	-9.62479	Negative	0.0397207		nonstructural protein NS2A	1210	N/A	5.71945	0	0	-26.4253	Negative	0.0129436		nonstructural protein NS3	1482	N/A	2.88049	0	0	-14.0651	Negative	0.0747297		nonstructural protein NS2B	1349	N/A	5.31246	0	0	-23.5809	Negative	0.0144855
nonstructural protein NS1	1057	N/A	1.88263	0	0	-7.22802	Negative	0.0901399		nonstructural protein NS2A	1217	N/A	4.80735	0	0	-22.2112	Negative	0.017774		nonstructural protein NS3	1483	N/A	9.07786	0	0	-44.3261	Negative	0.0040003		nonstructural protein NS2B	1351	N/A	4.63422	0	0	-20.5703	Negative	0.0154914
nonstructural protein NS1	1058	N/A	6.88646	0	0	-26.4393	Negative	0.00271835		nonstructural protein NS2A	1220	N/A	3.60181	0	0	-16.6413	Negative	0.0722776		nonstructural protein NS3	1505	N/A	3.1607	0	0	-15.4333	Negative	0.0354696		nonstructural protein NS2B	1358	N/A	6.89549	0	0	-30.6076	Negative	0.00390619
nonstructural protein NS1	1060	N/A	4.33912	0	0	-16.6593	Negative	0.0149675		nonstructural protein NS2A	1222	N/A	4.38441	0	0	-20.2571	Negative	0.0216775		nonstructural protein NS3	1519	N/A	4.23606	0	0	-20.6842	Negative	0.0737076		nonstructural protein NS2B	1359	N/A	4.85862	0	0	-21.5664	Negative	0.0138251
nonstructural protein NS1	1070	Yes	4.02762	0	0	-15.4633	Negative	0.0156931		nonstructural protein NS2A	1224	N/A	5.16763	0	0	-23.8758	Negative	0.0149934		nonstructural protein NS3	1520	Yes	8.37023	0	0	-40.8709	Negative	0.0065151		nonstructural protein NS2B	1361	N/A	4.9801	0	0	-22.1056	Negative	0.0335939
nonstructural protein NS1	1074	Yes	1.79661	0	0	-6.89776	Negative	0.0872398		nonstructural protein NS2A	1231	N/A	5.57659	0.682501	0.122	-22.6119	Negative	0.0789068		nonstructural protein NS3	1521	N/A	2.34531	0	0	-11.4519	Negative	0.0942897		nonstructural protein NS2B	1364	N/A	4.77376	0	0	-21.1897	Negative	0.0132939
nonstructural protein NS1	1075	N/A	4.55795	0	0	-17.4994	Negative	0.0118412		nonstructural protein NS2A	1235	Yes	4.98879	0	0	-23.0495	Negative	0.0164032		nonstructural protein NS3	1530	Yes	3.18179	0	0	-15.5363	Negative	0.0382361		nonstructural protein NS2B	1365	N/A	3.25368	0	0	-14.4424	Negative	0.0814628
nonstructural protein NS1	1078	N/A	3.9749	0	0	-15.2609	Negative	0.0193732		nonstructural protein NS2A	1239	N/A	2.56335	0	0	-11.8433	Negative	0.0987506		nonstructural protein NS3	1534	N/A	2.52386	0	0	-12.3237	Negative	0.0962799		nonstructural protein NS2B	1367	N/A	6.91521	0	0	-30.6952	Negative	0.00697275
nonstructural protein NS1	1091	N/A	6.63742	0	0	-25.4832	Negative	0.00428479		nonstructural protein NS2A	1241	N/A	2.70297	0	0	-12.4884	Negative	0.0740649		nonstructural protein NS3	1543	Yes	4.34426	0	0	-21.2125	Negative	0.0200758		nonstructural protein NS2B	1370	N/A	4.45278	0	0	-19.7649	Negative	0.0187849
nonstructural protein NS1	1094	Yes	4.09515	0	0	-15.7226	Negative	0.0218171		nonstructural protein NS2A	1242	Yes	2.0381	0	0	-9.41654	Negative	0.0973479		nonstructural protein NS3	1544	N/A	6.6926	0	0	-32.6792	Negative	0.010296		nonstructural protein NS2B	1380	N/A	2.09775	0	0	-9.31147	Negative	0.0942419
nonstructural protein NS1	1098	N/A	2.6631	0	0	-10.2245	Negative	0.0835393		nonstructural protein NS2A	1245	N/A	3.34362	0	0	-15.4484	Negative	0.0336795		nonstructural protein NS3	1548	N/A	2.52695	0	0	-12.3388	Negative	0.0945032		nonstructural protein NS2B	1385	N/A	1.97758	0	0	-8.77806	Negative	0.0960863
nonstructural protein NS1	1101	N/A	2.05811	0	0	-7.90175	Negative	0.0914451		nonstructural protein NS2A	1252	N/A	2.53481	0	0	-11.7115	Negative	0.0879673		nonstructural protein NS3	1564	N/A	3.42652	0	0	-16.7313	Negative	0.0399659		nonstructural protein NS2B	1387	Yes	3.18201	0	0	-14.1243	Negative	0.0330671
nonstructural protein NS1	1102	Yes	4.03388	0	0	-15.4874	Negative	0.0175013		nonstructural protein NS2A	1261	N/A	11.5721	0	0	-53.466	Negative	0.00132785		nonstructural protein NS3	1566	N/A	3.56503	0	0	-17.4076	Negative	0.0368369		nonstructural protein NS2B	1390	N/A	4.70146	0	0	-20.8688	Negative	0.0155329
nonstructural protein NS1	1103	Yes	2.34593	0	0	-9.00678	Negative	0.0371773		nonstructural protein NS2A	1269	N/A	3.40334	0	0	-15.7243	Negative	0.0344574		nonstructural protein NS3	1570	N/A	4.63485	0	0	-22.6314	Negative	0.0223292		nonstructural protein NS2B	1394	N/A	2.72211	0	0	-12.0829	Negative	0.0758592
nonstructural protein NS1	1104	Yes	2.88416	0	0	-11.0732	Negative	0.0704956		nonstructural protein NS2A	1270	N/A	8.38884	0	0	-38.7586	Negative	0.00682843		nonstructural protein NS3	1572	N/A	2.34963	0	0	-11.473	Negative	0.0926431		nonstructural protein NS2B	1400	N/A	2.1311	0	0	-9.4595	Negative	0.089548
nonstructural protein NS1	1107	Yes	3.46301	0	0	-13.2956	Negative	0.0197326		nonstructural protein NS2A	1273	N/A	2.26146	0	0	-10.4485	Negative	0.0865075		nonstructural protein NS3	1578	N/A	2.8756	0	0	-14.0412	Negative	0.0860231		nonstructural protein NS2B	1401	N/A	1.96805	0	0	-8.73576	Negative	0.097605
nonstructural protein NS1	1113	N/A	9.5472	0	0	-36.6548	Negative	0.000557824		nonstructural protein NS2A	1275	N/A	2.1513	0	0	-9.93955	Negative	0.0949505		nonstructural protein NS3	1586	Yes	3.35577	0	0	-16.3858	Negative	0.0454276		nonstructural protein NS2B	1412	N/A	1.99704	0	0	-8.86444	Negative	0.0983428
nonstructural protein NS2A	1130	N/A	2.33618	0	0	-8.96935	Negative	0.0374179		nonstructural protein NS2A	1278	N/A	2.13421	0	0	-9.86059	Negative	0.0910908		nonstructural protein NS3	1591	Yes	5.21795	0	0	-25.4786	Negative	0.014823		nonstructural protein NS2B	1415	N/A	2.29085	0	0	-10.1686	Negative	0.0846458
nonstructural protein NS2A	1133	N/A	2.22351	0	0	-8.53677	Negative	0.0843736		nonstructural protein NS2A	1279	N/A	2.51093	0	0	-11.6011	Negative	0.0900087		nonstructural protein NS3	1602	Yes	2.4785	0	0	-12.1022	Negative	0.0939173		nonstructural protein NS2B	1417	N/A	2.22559	0	0	-9.87892	Negative	0.0944599
nonstructural protein NS2A	1134	Yes	2.02757	0	0	-7.78449	Negative	0.0797579		nonstructural protein NS2A	1284	N/A	3.08777	0	0	-14.2663	Negative	0.07216		nonstructural protein NS3	1611	N/A	5.17694	0	0	-25.2784	Negative	0.0254391		nonstructural protein NS2B	1439	N/A	21.9659	0	0	-97.502	Negative	0.00604872
nonstructural protein NS2A	1140	N/A	3.08211	0	0	-11.8332	Negative	0.0672436		nonstructural protein NS2A	1288	Yes	3.09648	0	0	-14.3065	Negative	0.0881156		nonstructural protein NS3	1614	N/A	3.14299	0	0	-15.3469	Negative	0.0789133		nonstructural protein NS2B	1440	N/A	2.1311	0	0	-9.4595	Negative	0.0903334
nonstructural protein NS2A	1146	Yes	1.81822	0	0	-6.98073	Negative	0.0980273		nonstructural protein NS2A	1290	Yes	3.4293	0	0	-15.8442	Negative	0.0617956		nonstructural protein NS3	1624	N/A	2.34939	0	0	-11.4718	Negative	0.0923085		nonstructural protein NS2B	1441	N/A	4.76123	0	0	-21.1341	Negative	0.0254634
nonstructural protein NS2A	1155	N/A	2.10504	0	0	-8.08192	Negative	0.0792415		nonstructural protein NS2A	1295	N/A	2.52283	0	0	-11.6561	Negative	0.0780367		nonstructural protein NS3	1625	N/A	2.53241	0	0	-12.3655	Negative	0.0959973		nonstructural protein NS2B	1449	Yes	3.85813	0	0	-17.1254	Negative	0.0230552
nonstructural protein NS2A	1156	N/A	1.89726	0	0	-7.28419	Negative	0.093726		nonstructural protein NS2A	1296	N/A	2.80308	0	0	-12.9509	Negative	0.0913594		nonstructural protein NS3	1634	N/A	6.70435	0	0	-32.7366	Negative	0.0233691		nonstructural protein NS2B	1450	N/A	2.99047	0	0	-13.2741	Negative	0.036123
nonstructural protein NS2A	1170	Yes	3.60906	0	0	-13.8563	Negative	0.0322697		nonstructural protein NS2A	1305	Yes	4.56616	0	0	-21.0968	Negative	0.0252162		nonstructural protein NS3	1636	Yes	2.51102	0	0	-12.261	Negative	0.0822674		nonstructural protein NS2B	1455	N/A	4.51729	0	0	-20.0513	Negative	0.024579
nonstructural protein NS2A	1173	N/A	3.85345	0	0	-14.7946	Negative	0.0169631		nonstructural protein NS2A	1308	Yes	4.48585	0	0	-20.7258	Negative	0.032593		nonstructural protein NS3	1641	Yes	3.17758	0	0	-15.5158	Negative	0.0344009		nonstructural protein NS2B	1464	N/A	3.69617	0	0	-16.4065	Negative	0.0659641
nonstructural protein NS2A	1178	N/A	7.81956	0.635224	0.081	-27.583	Negative	0.0260971		nonstructural protein NS2A	1317	N/A	2.19405	0	0	-10.1371	Negative	0.0974739		nonstructural protein NS3	1646	Yes	2.4785	0	0	-12.1022	Negative	0.0939173		nonstructural protein NS2B	1467	N/A	10000	0.485785	0	-44385.7	Negative	0.0327038
nonstructural protein NS2A	1179	N/A	1.94064	0	0	-7.45074	Negative	0.0950119		nonstructural protein NS2A	1324	N/A	3.17629	0	0	-14.6753	Negative	0.0308099		nonstructural protein NS3	1648	N/A	3.49489	0	0	-17.0651	Negative	0.0456127		nonstructural protein NS3	1477	N/A	4.48176	0	0	-19.8936	Negative	0.0157982
nonstructural protein NS2A	1181	Yes	1.81822	0	0	-6.98073	Negative	0.0980273		nonstructural protein NS2A	1325	N/A	13.3891	0	0	-61.861	Negative	0.00223927		nonstructural protein NS3	1661	N/A	5.79311	0	0	-28.2871	Negative	0.0167344		nonstructural protein NS3	1480	N/A	2.39762	0	0	-10.6425	Negative	0.0893637
nonstructural protein NS2A	1189	Yes	1.69718	0	0	-6.51602	Negative	0.0977185		nonstructural protein NS2A	1327	N/A	4.19115	0	0	-19.3642	Negative	0.0190623		nonstructural protein NS3	1663	Yes	6.84857	0	0	-33.4408	Negative	0.00441974		nonstructural protein NS3	1481	N/A	4.68169	0	0	-20.781	Negative	0.0186694
nonstructural protein NS2A	1203	N/A	3.42183	0	0	-13.1375	Negative	0.0197806		nonstructural protein NS2A	1333	N/A	4.744	0	0	-21.9185	Negative	0.0186616		nonstructural protein NS3	1666	N/A	2.52508	0	0	-12.3297	Negative	0.0945675		nonstructural protein NS3	1482	Yes	4.43186	0	0	-19.6721	Negative	0.0252298
nonstructural protein NS2A	1206	Yes	1.69718	0	0	-6.51602	Negative	0.0977185		nonstructural protein NS2A	1335	N/A	4.26941	0	0	-19.7258	Negative	0.0555508		nonstructural protein NS3	1680	Yes	9.62175	0	0	-46.9819	Negative	0.0009086		nonstructural protein NS3	1490	N/A	2.07656	0	0	-9.21741	Negative	0.0928368
nonstructural protein NS2A	1207	N/A	1.72954	0	0	-6.64026	Negative	0.0978905		nonstructural protein NS2A	1337	N/A	4.21661	0	0	-19.4818	Negative	0.0191157		nonstructural protein NS3	1684	Yes	3.46234	0	0	-16.9062	Negative	0.0358459		nonstructural protein NS3	1504	N/A	3.70164	0	0	-16.4308	Negative	0.0625804
nonstructural protein NS2A	1214	N/A	6.59061	0.767923	0.117	-22.3552	Negative	0.049383		nonstructural protein NS2A	1338	N/A	4.25819	0	0	-19.6739	Negative	0.0351384		nonstructural protein NS3	1686	N/A	2.54256	0	0	-12.415	Negative	0.0932338		nonstructural protein NS3	1513	N/A	2.91851	0	0	-12.9546	Negative	0.0333624
nonstructural protein NS2A	1216	N/A	5.38369	0	0	-20.6697	Negative	0.0054229		nonstructural protein NS2A	1340	N/A	5.16231	0	0	-23.8512	Negative	0.0169109		nonstructural protein NS3	1689	Yes	4.37908	0	0	-21.3825	Negative	0.0295501		nonstructural protein NS3	1515	N/A	5.51204	0	0	-24.4668	Negative	0.0228756
nonstructural protein NS2A	1220	N/A	5.79741	0.773594	0.133	-19.288	Negative	0.0927619		nonstructural protein NS2B	1348	N/A	3.2545	0	0	-15.0366	Negative	0.043351		nonstructural protein NS3	1719	Yes	5.24791	0	0	-25.6249	Negative	0.0147634		nonstructural protein NS3	1519	N/A	4.11679	0	0	-18.2736	Negative	0.0243632
nonstructural protein NS2A	1225	N/A	4.14173	0	0	-15.9014	Negative	0.0225211		nonstructural protein NS2B	1351	Yes	2.13411	0	0	-9.86013	Negative	0.0992933		nonstructural protein NS3	1733	N/A	4.23539	0	0	-20.6809	Negative	0.0596016		nonstructural protein NS3	1526	N/A	4.35368	0	0	-19.3251	Negative	0.0227431
nonstructural protein NS2A	1229	N/A	3.98818	0	0	-15.3119	Negative	0.027931		nonstructural protein NS2B	1356	N/A	3.00313	0	0	-13.8752	Negative	0.0735931		nonstructural protein NS3	1743	Yes	3.19226	0	0	-15.5874	Negative	0.0893659		nonstructural protein NS3	1532	N/A	2.18542	0	0	-9.70062	Negative	0.0959587
nonstructural protein NS2A	1230	N/A	3.9837	0	0	-15.2947	Negative	0.0279613		nonstructural protein NS2B	1360	N/A	3.14513	0	0	-14.5313	Negative	0.0632033		nonstructural protein NS3	1745	N/A	4.73154	0	0	-23.1036	Negative	0.0322301		nonstructural protein NS3	1534	N/A	2.88074	0	0	-12.787	Negative	0.0937834
nonstructural protein NS2A	1231	Yes	2.44599	0	0	-9.39094	Negative	0.0756347		nonstructural protein NS2B	1365	N/A	2.54489	0	0	-11.758	Negative	0.0979495		nonstructural protein NS3	1747	Yes	4.39509	0	0	-21.4607	Negative	0.0228304		nonstructural protein NS3	1536	N/A	2.17835	0	0	-9.66923	Negative	0.0894322
nonstructural protein NS2A	1232	Yes	2.74681	0	0	-10.5459	Negative	0.0288754		nonstructural protein NS2B	1367	N/A	4.23935	0	0	-19.5869	Negative	0.058586		nonstructural protein NS3	1751	Yes	8.47996	0	0	-41.4067	Negative	0.00345627		nonstructural protein NS3	1539	N/A	4.24121	0	0	-18.8258	Negative	0.0424865
nonstructural protein NS2A	1236	Yes	1.92498	0	0	-7.39062	Negative	0.0836774		nonstructural protein NS2B	1370	N/A	8.15692	0	0	-37.687	Negative	0.00298468		nonstructural protein NS3	1752	Yes	5.21557	0	0	-25.467	Negative	0.0312608		nonstructural protein NS3	1545	N/A	11.6719	0	0	-51.8091	Negative	0.00182046
nonstructural protein NS2A	1237	Yes	2.94534	0	0	-11.3081	Negative	0.0686351		nonstructural protein NS2B	1375	Yes	2.4072	0	0	-11.1219	Negative	0.0813115		nonstructural protein NS3	1753	Yes	5.26226	0	0	-25.695	Negative	0.0177829		nonstructural protein NS3	1548	N/A	2.72211	0	0	-12.0829	Negative	0.0766158
nonstructural protein NS2A	1240	N/A	5.37884	0	0	-20.6511	Negative	0.00706401		nonstructural protein NS2B	1381	N/A	2.65777	0	0	-12.2796	Negative	0.0390576		nonstructural protein NS3	1758	N/A	2.58186	0	0	-12.6069	Negative	0.0927931		nonstructural protein NS3	1549	N/A	2.40269	0	0	-10.665	Negative	0.0892034
nonstructural protein NS2A	1257	Yes	1.69718	0	0	-6.51602	Negative	0.0985991		nonstructural protein NS2B	1383	N/A	5.44559	0	0	-25.16	Negative	0.0234673		nonstructural protein NS3	1760	N/A	2.34531	0	0	-11.4519	Negative	0.0927892		nonstructural protein NS3	1561	N/A	9.91901	0	0	-44.0284	Negative	0.00238032
nonstructural protein NS2A	1258	Yes	3.63234	0	0	-13.9457	Negative	0.0203071		nonstructural protein NS2B	1384	N/A	2.06329	0	0	-9.53292	Negative	0.0983785		nonstructural protein NS3	1767	N/A	2.52476	0	0	-12.3281	Negative	0.083926		nonstructural protein NS3	1568	N/A	2.88083	0	0	-12.7874	Negative	0.0728883
nonstructural protein NS2A	1261	N/A	3.26678	0	0	-12.5422	Negative	0.0634487		nonstructural protein NS2B	1394	N/A	2.29045	0	0	-10.5825	Negative	0.086035		nonstructural protein NS3	1769	N/A	5.85798	0	0	-28.6038	Negative	0.00741399		nonstructural protein NS3	1571	N/A	4.74995	0	0	-21.084	Negative	0.0170057
nonstructural protein NS2A	1266	N/A	5.88083	0.649986	0.111	-20.0829	Negative	0.071619		nonstructural protein NS2B	1395	Yes	2.33458	0	0	-10.7864	Negative	0.0907362		nonstructural protein NS3	1778	Yes	2.59712	0	0	-12.6814	Negative	0.0888323		nonstructural protein NS3	1572	N/A	4.31805	0	0	-19.1669	Negative	0.0442099
nonstructural protein NS2A	1272	Yes	5.64474	0	0	-21.672	Negative	0.0133029		nonstructural protein NS2B	1401	Yes	5.14465	0	0	-23.7696	Negative	0.0127735		nonstructural protein NS3	1784	N/A	6.95381	0.7577	0.109	-30.2549	Negative	0.0420626		nonstructural protein NS3	1573	N/A	4.51015	0	0	-20.0196	Negative	0.0156994
nonstructural protein NS2A	1274	N/A	7.61778	1.1893	0.156	-24.681	Negative	0.0339719		nonstructural protein NS2B	1404	Yes	7.07128	0	0	-32.6711	Negative	0.0109706		nonstructural protein NS3	1795	Yes	2.56328	0	0	-12.5162	Negative	0.0844219		nonstructural protein NS3	1577	Yes	5.49133	0	0	-24.3749	Negative	0.00604113
nonstructural protein NS2A	1278	Yes	5.50731	0	0	-21.1443	Negative	0.00667605		nonstructural protein NS2B	1408	Yes	2.33458	0	0	-10.7864	Negative	0.0907362		nonstructural protein NS3	1798	N/A	5.20402	0	0	-25.4106	Negative	0.0161178		nonstructural protein NS3	1580	N/A	7.44539	0	0	-33.0485	Negative	0.00468947
nonstructural protein NS2A	1281	N/A	8.3543	0	0	-32.0748	Negative	0.00261131		nonstructural protein NS2B	1410	N/A	2.10603	0	0	-9.73039	Negative	0.0960568		nonstructural protein NS3	1800	N/A	6.90142	0	0	-33.6988	Negative	0.00749809		nonstructural protein NS3	1588	N/A	2.09775	0	0	-9.31147	Negative	0.0942419
nonstructural protein NS2A	1285	Yes	3.00846	0	0	-11.5504	Negative	0.0242244		nonstructural protein NS2B	1414	N/A	2.26146	0	0	-10.4485	Negative	0.0874503		nonstructural protein NS3	1803	N/A	2.8756	0	0	-14.0412	Negative	0.0860231		nonstructural protein NS3	1591	N/A	3.2348	0	0	-14.3586	Negative	0.0341387
nonstructural protein NS2A	1287	Yes	4.51389	0	0	-17.3303	Negative	0.0186411		nonstructural protein NS2B	1415	N/A	3.14513	0	0	-14.5313	Negative	0.0632033		nonstructural protein NS3	1808	N/A	2.54971	0	0	-12.4499	Negative	0.0938325		nonstructural protein NS3	1601	N/A	1.99704	0	0	-8.86444	Negative	0.0983428
nonstructural protein NS2A	1293	Yes	2.52093	0	0	-9.67866	Negative	0.0394689		nonstructural protein NS2B	1416	Yes	5.20758	0	0	-24.0603	Negative	0.0126614		nonstructural protein NS3	1812	Yes	8.44201	0	0	-41.2214	Negative	0.00332667		nonstructural protein NS3	1602	N/A	6.47766	0	0	-28.753	Negative	0.0167186
nonstructural protein NS2A	1296	N/A	3.57164	0	0	-13.7127	Negative	0.0194462		nonstructural protein NS2B	1425	N/A	2.95259	0	0	-13.6417	Negative	0.083693		nonstructural protein NS3	1813	Yes	5.89388	0	0	-28.7791	Negative	0.0337181		nonstructural protein NS3	1603	N/A	4.86055	0	0	-21.575	Negative	0.016501
nonstructural protein NS2A	1300	Yes	4.01671	0	0	-15.4214	Negative	0.0279727		nonstructural protein NS2B	1427	Yes	2.0381	0	0	-9.41654	Negative	0.0939812		nonstructural protein NS3	1815	N/A	5.22353	0	0	-25.5059	Negative	0.0211913		nonstructural protein NS3	1606	N/A	4.55059	0	0	-20.1991	Negative	0.0243292
nonstructural protein NS2A	1305	N/A	6.90032	0	0	-26.4925	Negative	0.00462683		nonstructural protein NS2B	1441	N/A	2.63977	0	0	-12.1964	Negative	0.0806291		nonstructural protein NS3	1819	N/A	2.52697	0	0	-12.3389	Negative	0.0961657		nonstructural protein NS3	1613	N/A	4.74269	0	0	-21.0518	Negative	0.018268
nonstructural protein NS2A	1306	N/A	5.53993	0	0	-21.2696	Negative	0.00667896		nonstructural protein NS2B	1444	N/A	4.83637	0	0	-22.3453	Negative	0.0178648		nonstructural protein NS3	1825	Yes	5.89388	0	0	-28.7791	Negative	0.0337181		nonstructural protein NS3	1614	N/A	5.46646	0.722228	0.132	-21.0586	Negative	0.0948806
nonstructural protein NS2A	1312	N/A	1.81571	0	0	-6.97109	Negative	0.0933753		nonstructural protein NS2B	1449	Yes	3.44608	0	0	-15.9218	Negative	0.0746745		nonstructural protein NS3	1828	Yes	5.28772	0	0	-25.8193	Negative	0.0238859		nonstructural protein NS3	1615	N/A	2.49363	0	0	-11.0687	Negative	0.0856351
nonstructural protein NS2A	1317	N/A	1.82078	0	0	-6.99056	Negative	0.0916023		nonstructural protein NS2B	1458	Yes	4.43163	0	0	-20.4753	Negative	0.0241681		nonstructural protein NS3	1831	Yes	3.60051	0	0	-17.5809	Negative	0.0349569		nonstructural protein NS3	1620	N/A	2.4187	0	0	-10.7361	Negative	0.0860942
nonstructural protein NS2A	1330	Yes	1.99583	0	0	-7.66263	Negative	0.0988496		nonstructural protein NS2B	1462	N/A	5.245	0	0	-24.2332	Negative	0.00694141		nonstructural protein NS3	1841	N/A	2.40022	0	0	-11.72	Negative	0.0909412		nonstructural protein NS3	1621	N/A	2.27745	0	0	-10.1091	Negative	0.0912262
nonstructural protein NS2A	1331	N/A	3.18449	0	0	-12.2263	Negative	0.063853		nonstructural protein NS3	1476	Yes	2.00888	0	0	-9.28154	Negative	0.0952223		nonstructural protein NS3	1847	N/A	2.88011	0	0	-14.0632	Negative	0.0859235		nonstructural protein NS3	1628	N/A	2.50812	0	0	-11.133	Negative	0.079379
nonstructural protein NS2A	1332	Yes	2.36386	0	0	-9.07562	Negative	0.0690223		nonstructural protein NS3	1481	N/A	3.32627	0	0	-15.3682	Negative	0.0652756		nonstructural protein NS3	1850	N/A	4.08737	0	0	-19.9582	Negative	0.0408885		nonstructural protein NS3	1629	Yes	14.9888	0	0	-66.5321	Negative	9.9104e-05
nonstructural protein NS2A	1335	N/A	3.50644	0	0	-13.4623	Negative	0.0356804		nonstructural protein NS3	1490	Yes	6.81586	0	0	-31.491	Negative	0.00597571		nonstructural protein NS3	1851	N/A	5.62365	0	0	-27.4596	Negative	0.019766		nonstructural protein NS3	1630	N/A	4.60249	0	0	-20.4295	Negative	0.0153119
nonstructural protein NS2A	1341	N/A	4.39985	0	0	-16.8924	Negative	0.015984		nonstructural protein NS3	1491	Yes	2.0381	0	0	-9.41654	Negative	0.093958		nonstructural protein NS3	1852	N/A	8.3424	0	0	-40.735	Negative	0.00358106		nonstructural protein NS3	1638	N/A	4.65984	0	0	-20.684	Negative	0.0147638
nonstructural protein NS2B	1346	N/A	1.94153	0	0	-7.45416	Negative	0.0845778		nonstructural protein NS3	1498	N/A	9.12865	0	0	-42.1767	Negative	0.00578736		nonstructural protein NS3	1853	Yes	3.17256	0	0	-15.4912	Negative	0.0335671		nonstructural protein NS3	1642	N/A	2.04444	0	0	-9.07484	Negative	0.094087
nonstructural protein NS2B	1353	Yes	1.81822	0	0	-6.98073	Negative	0.0980273		nonstructural protein NS3	1509	N/A	4.92853	0	0	-22.7711	Negative	0.0213834		nonstructural protein NS3	1856	N/A	2.37609	0	0	-11.6022	Negative	0.0993241		nonstructural protein NS3	1655	N/A	5.4644	0	0	-24.2553	Negative	0.0149914
nonstructural protein NS2B	1355	N/A	3.51047	0	0	-13.4778	Negative	0.0199548		nonstructural protein NS3	1511	Yes	4.99294	0	0	-23.0686	Negative	0.0164244		nonstructural protein NS3	1857	N/A	4.72095	0	0	-23.0519	Negative	0.0202051		nonstructural protein NS3	1662	Yes	3.50876	0	0	-15.5746	Negative	0.0713721
nonstructural protein NS2B	1358	N/A	11.3992	0.488264	0.043	-41.8906	Negative	0.0646539		nonstructural protein NS3	1513	N/A	4.29337	0	0	-19.8365	Negative	0.0173582		nonstructural protein NS3	1860	N/A	2.5568	0	0	-12.4846	Negative	0.0830152		nonstructural protein NS3	1663	N/A	4.03533	0	0	-17.912	Negative	0.019142
nonstructural protein NS2B	1359	Yes	2.36379	0	0	-9.07535	Negative	0.0756068		nonstructural protein NS3	1516	N/A	3.32627	0	0	-15.3682	Negative	0.0927814		nonstructural protein NS3	1865	Yes	2.5111	0	0	-12.2614	Negative	0.0928153		nonstructural protein NS3	1664	N/A	23.7431	0	0	-105.391	Negative	0.00567822
nonstructural protein NS2B	1361	N/A	6.11674	0	0	-23.4841	Negative	0.00378269		nonstructural protein NS3	1521	N/A	2.95434	0	0	-13.6498	Negative	0.0948901		nonstructural protein NS3	1870	Yes	3.59845	0	0	-17.5708	Negative	0.0349735		nonstructural protein NS3	1666	N/A	2.49363	0	0	-11.0687	Negative	0.0848098
nonstructural protein NS2B	1368	N/A	4.1407	0	0	-15.8975	Negative	0.0207611		nonstructural protein NS3	1523	N/A	5.0878	0	0	-23.5069	Negative	0.0142617		nonstructural protein NS3	1871	Yes	4.34437	0	0	-21.2131	Negative	0.0206796		nonstructural protein NS3	1671	N/A	4.14649	0	0	-18.4054	Negative	0.0180242
nonstructural protein NS2B	1373	Yes	2.64925	0	0	-10.1713	Negative	0.0803026		nonstructural protein NS3	1527	N/A	2.56335	0	0	-11.8433	Negative	0.0841818		nonstructural protein NS3	1878	N/A	3.45486	0	0	-16.8697	Negative	0.0850807		nonstructural protein NS3	1678	N/A	3.25368	0	0	-14.4424	Negative	0.0814628
nonstructural protein NS2B	1375	Yes	3.0626	0	0	-11.7583	Negative	0.0238917		nonstructural protein NS3	1530	Yes	3.00575	0	0	-13.8873	Negative	0.0597473		nonstructural protein NS3	1881	N/A	2.32414	0	0	-11.3485	Negative	0.0943746		nonstructural protein NS3	1683	N/A	4.28887	0	0	-19.0374	Negative	0.0206528
nonstructural protein NS2B	1379	N/A	5.85091	0	0	-22.4635	Negative	0.00383405		nonstructural protein NS3	1532	N/A	2.23429	0	0	-10.323	Negative	0.0954219		nonstructural protein NS3	1882	Yes	2.59712	0	0	-12.6814	Negative	0.0832413		nonstructural protein NS3	1685	N/A	2.1311	0	0	-9.4595	Negative	0.089548
nonstructural protein NS2B	1388	Yes	5.22843	0	0	-20.0736	Negative	0.00559038		nonstructural protein NS3	1545	Yes	1.95039	0	0	-9.0113	Negative	0.0962753		nonstructural protein NS3	1888	Yes	3.23461	0	0	-15.7942	Negative	0.0326115		nonstructural protein NS3	1686	N/A	3.5769	0	0	-15.8771	Negative	0.0698141
nonstructural protein NS2B	1390	Yes	5.22967	0	0	-20.0784	Negative	0.00745108		nonstructural protein NS3	1546	N/A	2.85385	0	0	-13.1855	Negative	0.0788648		nonstructural protein NS3	1889	Yes	2.12253	0	0	-10.3641	Negative	0.099578		nonstructural protein NS3	1692	N/A	2.3159	0	0	-10.2798	Negative	0.0817866
nonstructural protein NS2B	1395	N/A	4.69937	0	0	-18.0424	Negative	0.0140034		nonstructural protein NS3	1547	N/A	2.69188	0	0	-12.4372	Negative	0.0797322		nonstructural protein NS3	1890	Yes	2.4785	0	0	-12.1022	Negative	0.0955842		nonstructural protein NS3	1697	N/A	4.77861	0	0	-21.2112	Negative	0.0229524
nonstructural protein NS2B	1398	Yes	3.60695	0	0	-13.8482	Negative	0.0435229		nonstructural protein NS3	1549	N/A	2.95249	0	0	-13.6413	Negative	0.0870911		nonstructural protein NS3	1891	Yes	5.28862	0	0	-25.8237	Negative	0.0238727		nonstructural protein NS3	1709	N/A	3.31923	0	0	-14.7334	Negative	0.0751184
nonstructural protein NS2B	1404	Yes	1.95799	0	0	-7.51735	Negative	0.093194		nonstructural protein NS3	1550	Yes	2.37425	0	0	-10.9696	Negative	0.0893317		nonstructural protein NS3	1894	N/A	2.52476	0	0	-12.3281	Negative	0.0945751		nonstructural protein NS3	1718	N/A	7.33974	0	0	-32.5796	Negative	0.00285634
nonstructural protein NS2B	1409	Yes	2.24734	0	0	-8.62826	Negative	0.0786157		nonstructural protein NS3	1560	N/A	5.33784	0	0	-24.6622	Negative	0.0389986		nonstructural protein NS3	1898	N/A	2.87647	0	0	-14.0455	Negative	0.0844994		nonstructural protein NS3	1730	N/A	2.10313	0	0	-9.33535	Negative	0.0982844
nonstructural protein NS2B	1413	Yes	5.37183	0	0	-20.6242	Negative	0.00706108		nonstructural protein NS3	1570	N/A	2.26015	0	0	-10.4425	Negative	0.0954364		nonstructural protein NS3	1927	Yes	2.47843	0	0	-12.1019	Negative	0.083264		nonstructural protein NS3	1738	N/A	2.04517	0	0	-9.07808	Negative	0.0948756
nonstructural protein NS2B	1418	N/A	5.70176	0	0	-21.8909	Negative	0.00974506		nonstructural protein NS3	1574	N/A	2.53064	0	0	-11.6922	Negative	0.0842052		nonstructural protein NS3	1936	N/A	5.19531	0	0	-25.3681	Negative	0.015973		nonstructural protein NS3	1751	Yes	4.79116	0	0	-21.2669	Negative	0.0183401
nonstructural protein NS2B	1420	Yes	3.76034	0	0	-14.4372	Negative	0.0497737		nonstructural protein NS3	1578	N/A	2.29677	0	0	-10.6117	Negative	0.0914943		nonstructural protein NS3	1938	N/A	6.70651	0	0	-32.7471	Negative	0.0133584		nonstructural protein NS3	1763	N/A	4.70636	0	0	-20.8905	Negative	0.0146874
nonstructural protein NS2B	1425	N/A	1.94023	0	0	-7.44917	Negative	0.0950264		nonstructural protein NS3	1583	N/A	5.53563	0	0	-25.576	Negative	0.0115802		nonstructural protein NS3	1944	N/A	2.9713	0	0	-14.5085	Negative	0.0823126		nonstructural protein NS3	1764	N/A	2.72211	0	0	-12.0829	Negative	0.0758592
nonstructural protein NS2B	1428	Yes	2.28304	0	0	-8.76532	Negative	0.0723844		nonstructural protein NS3	1584	N/A	5.13792	0	0	-23.7385	Negative	0.0168223		nonstructural protein NS3	1956	Yes	2.4785	0	0	-12.1022	Negative	0.0939173		nonstructural protein NS3	1768	N/A	2.16008	0	0	-9.58814	Negative	0.0987886
nonstructural protein NS2B	1439	Yes	2.35429	0	0	-9.03888	Negative	0.036256		nonstructural protein NS3	1586	N/A	3.06743	0	0	-14.1723	Negative	0.0323979		nonstructural protein NS3	1971	N/A	2.88193	0	0	-14.0721	Negative	0.0858761		nonstructural protein NS3	1774	N/A	7.05781	0	0	-31.3281	Negative	0.0037313
nonstructural protein NS2B	1441	Yes	3.51855	0	0	-13.5088	Negative	0.0189539		nonstructural protein NS3	1589	Yes	2.44279	0	0	-11.2863	Negative	0.0808241		nonstructural protein NS3	1973	N/A	20.2293	0	0	-98.7773	Negative	3.80186e-05		nonstructural protein NS3	1776	N/A	2.04306	0	0	-9.06871	Negative	0.094957
nonstructural protein NS2B	1442	Yes	2.71207	0	0	-10.4125	Negative	0.0630403		nonstructural protein NS3	1593	N/A	2.4139	0	0	-11.1528	Negative	0.0852218		nonstructural protein NS3	1978	N/A	2.54553	0	0	-12.4295	Negative	0.093149		nonstructural protein NS3	1785	N/A	4.48176	0	0	-19.8936	Negative	0.0157982
nonstructural protein NS2B	1444	N/A	3.52843	0	0	-13.5468	Negative	0.0348192		nonstructural protein NS3	1595	N/A	2.57583	0	0	-11.901	Negative	0.0811636		nonstructural protein NS3	1987	N/A	3.32283	0	0	-16.225	Negative	0.0329427		nonstructural protein NS3	1789	N/A	7.99757	0	0	-35.4995	Negative	0.00211159
nonstructural protein NS2B	1449	Yes	3.67973	0	0	-14.1277	Negative	0.0429207		nonstructural protein NS3	1597	Yes	2.62891	0	0	-12.1462	Negative	0.0774216		nonstructural protein NS3	1991	N/A	2.35652	0	0	-11.5066	Negative	0.0924087		nonstructural protein NS3	1791	N/A	2.04634	0	0	-9.08327	Negative	0.0948307
nonstructural protein NS2B	1451	Yes	3.90411	0	0	-14.9891	Negative	0.0184082		nonstructural protein NS3	1599	Yes	2.0381	0	0	-9.41654	Negative	0.0939812		nonstructural protein NS3	1992	Yes	3.72355	0	0	-18.1817	Negative	0.0440184		nonstructural protein NS3	1793	N/A	2.41876	0	0	-10.7364	Negative	0.0984568
nonstructural protein NS2B	1461	Yes	2.33184	0	0	-8.95268	Negative	0.0367126		nonstructural protein NS3	1600	N/A	2.24818	0	0	-10.3872	Negative	0.0874159		nonstructural protein NS3	1995	N/A	2.15212	0	0	-10.5086	Negative	0.0995719		nonstructural protein NS3	1798	N/A	4.54141	0	0	-20.1584	Negative	0.0243968
nonstructural protein NS2B	1462	Yes	1.69718	0	0	-6.51602	Negative	0.0978012		nonstructural protein NS3	1614	N/A	10.679	0	0	-49.3397	Negative	0.000855423		nonstructural protein NS3	2006	Yes	4.351	0	0	-21.2454	Negative	0.0206355		nonstructural protein NS3	1799	N/A	2.72211	0	0	-12.0829	Negative	0.0940765
nonstructural protein NS3	1479	N/A	6.50472	0	0	-24.9737	Negative	0.0119121		nonstructural protein NS3	1616	N/A	10.1717	0	0	-46.9958	Negative	0.00192366		nonstructural protein NS3	2021	N/A	2.35996	0	0	-11.5234	Negative	0.0922939		nonstructural protein NS3	1802	N/A	2.39823	0	0	-10.6452	Negative	0.0809049
nonstructural protein NS3	1481	N/A	2.47941	0	0	-9.51925	Negative	0.0774049		nonstructural protein NS3	1625	Yes	3.4293	0	0	-15.8442	Negative	0.0850904		nonstructural protein NS3	2025	Yes	2.65454	0	0	-12.9618	Negative	0.080356		nonstructural protein NS3	1811	N/A	3.76833	0	0	-16.7268	Negative	0.0228203
nonstructural protein NS3	1483	N/A	3.44595	0	0	-13.2301	Negative	0.0285533		nonstructural protein NS3	1626	N/A	5.35207	0	0	-24.7279	Negative	0.0111529		nonstructural protein NS3	2031	N/A	8.26673	0	0	-40.3655	Negative	0.00800676		nonstructural protein NS3	1814	N/A	3.51329	0	0	-15.5948	Negative	0.0328713
nonstructural protein NS3	1484	N/A	5.9312	0	0	-22.7718	Negative	0.00638658		nonstructural protein NS3	1630	N/A	5.91961	0	0	-27.3501	Negative	0.0121719		nonstructural protein NS3	2033	N/A	5.75571	0	0	-28.1045	Negative	0.0163416		nonstructural protein NS3	1819	N/A	2.47181	0	0	-10.9718	Negative	0.0882168
nonstructural protein NS3	1500	N/A	4.96052	0	0	-19.045	Negative	0.0108488		nonstructural protein NS3	1636	N/A	5.9805	0	0	-27.6314	Negative	0.021797		nonstructural protein NS3	2038	N/A	3.28065	0	0	-16.019	Negative	0.0894364		nonstructural protein NS3	1826	N/A	1.98191	0	0	-8.79728	Negative	0.0996543
nonstructural protein NS3	1512	Yes	2.45828	0	0	-9.43813	Negative	0.0348015		nonstructural protein NS3	1639	N/A	2.23429	0	0	-10.323	Negative	0.08701		nonstructural protein NS3	2042	N/A	8.37455	0	0	-40.892	Negative	0.00569879		nonstructural protein NS3	1837	N/A	4.51716	0	0	-20.0507	Negative	0.0245708
nonstructural protein NS3	1513	Yes	2.71846	0	0	-10.437	Negative	0.034016		nonstructural protein NS3	1641	N/A	2.24818	0	0	-10.3872	Negative	0.0874159		nonstructural protein NS3	2043	N/A	2.58186	0	0	-12.6069	Negative	0.094432		nonstructural protein NS3	1856	N/A	5.10702	0	0	-22.669	Negative	0.0187776
nonstructural protein NS3	1515	N/A	1.88267	0	0	-7.22817	Negative	0.0974773		nonstructural protein NS3	1643	Yes	2.0381	0	0	-9.41654	Negative	0.0973479		nonstructural protein NS3	2048	N/A	4.06833	0	0	-19.8652	Negative	0.0293757		nonstructural protein NS3	1860	N/A	2.21726	0	0	-9.84195	Negative	0.0857269
nonstructural protein NS3	1516	N/A	9.4498	0	0	-36.2808	Negative	0.0011157		nonstructural protein NS3	1644	N/A	2.53561	0	0	-11.7152	Negative	0.0877529		nonstructural protein NS3	2050	N/A	2.87923	0	0	-14.0589	Negative	0.0859377		nonstructural protein NS3	1861	N/A	4.9912	0	0	-22.1549	Negative	0.00725828
nonstructural protein NS3	1521	N/A	5.12156	0	0	-19.6633	Negative	0.0180227		nonstructural protein NS3	1650	Yes	2.33458	0	0	-10.7864	Negative	0.0943668		nonstructural protein NS3	2074	N/A	2.46511	0	0	-12.0368	Negative	0.0895192		nonstructural protein NS3	1865	N/A	11.0909	0	0	-49.2302	Negative	0.000900172
nonstructural protein NS3	1532	Yes	4.22503	0	0	-16.2212	Negative	0.0165377		nonstructural protein NS3	1655	N/A	2.66015	0	0	-12.2906	Negative	0.0813094		nonstructural protein NS3	2077	N/A	2.73077	0	0	-13.334	Negative	0.0880031		nonstructural protein NS3	1870	N/A	3.97576	0	0	-17.6476	Negative	0.024847
nonstructural protein NS3	1543	N/A	2.6631	0	0	-10.2245	Negative	0.0615986		nonstructural protein NS3	1667	N/A	2.72762	0	0	-12.6023	Negative	0.0808736		nonstructural protein NS3	2090	N/A	2.34554	0	0	-11.453	Negative	0.0923075		nonstructural protein NS3	1875	N/A	5.80631	0	0	-25.773	Negative	0.0139555
nonstructural protein NS3	1547	N/A	6.8904	0	0	-26.4545	Negative	0.00341393		nonstructural protein NS3	1672	Yes	1.95039	0	0	-9.0113	Negative	0.0962753		nonstructural protein NS4A	2094	N/A	2.94287	0	0	-14.3697	Negative	0.080512		nonstructural protein NS3	1877	N/A	6.19068	0	0	-27.4791	Negative	0.0103632
nonstructural protein NS3	1549	Yes	3.02722	0	0	-11.6225	Negative	0.0303373		nonstructural protein NS3	1685	N/A	2.53561	0	0	-11.7152	Negative	0.0877529		nonstructural protein NS4A	2099	N/A	3.32454	0	0	-16.2333	Negative	0.0376517		nonstructural protein NS3	1880	N/A	2.20091	0	0	-9.76937	Negative	0.094944
nonstructural protein NS3	1550	Yes	6.01085	0	0	-23.0776	Negative	0.00795686		nonstructural protein NS3	1686	N/A	4.48482	0	0	-20.721	Negative	0.0162418		nonstructural protein NS4A	2109	Yes	3.94993	0	0	-19.2871	Negative	0.0677215		nonstructural protein NS3	1881	N/A	2.3159	0	0	-10.2798	Negative	0.0817866
nonstructural protein NS3	1563	Yes	2.16176	0	0	-8.29969	Negative	0.0977707		nonstructural protein NS3	1690	Yes	2.0381	0	0	-9.41654	Negative	0.0939812		nonstructural protein NS4A	2110	N/A	2.34315	0	0	-11.4413	Negative	0.0928586		nonstructural protein NS3	1883	N/A	5.51126	0	0	-24.4633	Negative	0.0147566
nonstructural protein NS3	1565	N/A	2.22381	0	0	-8.53792	Negative	0.0844599		nonstructural protein NS3	1697	Yes	3.00575	0	0	-13.8873	Negative	0.0597363		nonstructural protein NS4A	2111	Yes	5.20862	0	0	-25.4331	Negative	0.0276984		nonstructural protein NS3	1889	N/A	1.96805	0	0	-8.73576	Negative	0.097605
nonstructural protein NS3	1566	N/A	2.65344	0	0	-10.1874	Negative	0.0326183		nonstructural protein NS3	1699	N/A	2.23429	0	0	-10.323	Negative	0.0901858		nonstructural protein NS4A	2119	Yes	5.20233	0	0	-25.4024	Negative	0.0181236		nonstructural protein NS3	1890	Yes	2.15955	0	0	-9.58579	Negative	0.0987905
nonstructural protein NS3	1573	Yes	2.71207	0	0	-10.4125	Negative	0.0630403		nonstructural protein NS3	1701	Yes	4.42152	0	0	-20.4285	Negative	0.0197237		nonstructural protein NS4A	2124	N/A	11.8922	0	0	-58.0682	Negative	0.00156182		nonstructural protein NS3	1900	N/A	1.99949	0	0	-8.87531	Negative	0.0970464
nonstructural protein NS3	1578	N/A	5.68632	0	0	-21.8316	Negative	0.00229891		nonstructural protein NS3	1713	N/A	4.80726	0	0	-22.2108	Negative	0.0297656		nonstructural protein NS4A	2125	N/A	3.14139	0	0	-15.339	Negative	0.0370579		nonstructural protein NS3	1909	N/A	1.98191	0	0	-8.79728	Negative	0.0996543
nonstructural protein NS3	1580	N/A	2.23015	0	0	-8.56226	Negative	0.0842338		nonstructural protein NS3	1719	N/A	2.30604	0	0	-10.6545	Negative	0.0886485		nonstructural protein NS4A	2129	N/A	2.35985	0	0	-11.5229	Negative	0.0918299		nonstructural protein NS3	1910	N/A	2.28624	0	0	-10.1481	Negative	0.0920446
nonstructural protein NS3	1584	N/A	3.74612	0	0	-14.3826	Negative	0.0229258		nonstructural protein NS3	1721	N/A	2.25724	0	0	-10.429	Negative	0.0871184		nonstructural protein NS4A	2132	N/A	2.35329	0	0	-11.4908	Negative	0.0925126		nonstructural protein NS3	1915	N/A	6.53027	0	0	-28.9865	Negative	0.00895025
nonstructural protein NS3	1589	Yes	1.69718	0	0	-6.51602	Negative	0.0985991		nonstructural protein NS3	1722	N/A	2.43332	0	0	-11.2426	Negative	0.0914936		nonstructural protein NS4A	2136	Yes	3.19519	0	0	-15.6017	Negative	0.0331879		nonstructural protein NS3	1920	N/A	6.99358	0	0	-31.043	Negative	0.00523208
nonstructural protein NS3	1591	N/A	5.63688	0	0	-21.6418	Negative	0.0123273		nonstructural protein NS3	1727	N/A	4.61662	0	0	-21.33	Negative	0.0166764		nonstructural protein NS4A	2142	Yes	3.47087	0	0	-16.9479	Negative	0.0357177		nonstructural protein NS3	1921	N/A	4.80853	0	0	-21.344	Negative	0.0163138
nonstructural protein NS3	1593	Yes	1.69718	0	0	-6.51602	Negative	0.0978012		nonstructural protein NS3	1731	Yes	3.02831	0	0	-13.9916	Negative	0.0692211		nonstructural protein NS4A	2154	N/A	2.56266	0	0	-12.5132	Negative	0.0926143		nonstructural protein NS3	1923	N/A	4.6139	0	0	-20.4801	Negative	0.0103053
nonstructural protein NS3	1596	N/A	7.04347	0	0	-27.0421	Negative	0.00215352		nonstructural protein NS3	1733	Yes	2.37425	0	0	-10.9696	Negative	0.0893317		nonstructural protein NS4A	2156	Yes	3.37983	0	0	-16.5033	Negative	0.0818445		nonstructural protein NS3	1927	N/A	6.03095	0	0	-26.7701	Negative	0.00930664
nonstructural protein NS3	1600	N/A	1.8137	0	0	-6.96338	Negative	0.0933929		nonstructural protein NS3	1741	Yes	4.22135	0	0	-19.5037	Negative	0.0190816		nonstructural protein NS4A	2167	N/A	4.76429	0	0	-23.2635	Negative	0.0183289		nonstructural protein NS3	1928	N/A	1.92639	0	0	-8.55084	Negative	0.0983636
nonstructural protein NS3	1601	Yes	2.71207	0	0	-10.4125	Negative	0.0630403		nonstructural protein NS3	1752	Yes	2.33458	0	0	-10.7864	Negative	0.0943668		nonstructural protein NS4A	2180	Yes	5.30842	0	0	-25.9204	Negative	0.0163763		nonstructural protein NS3	1929	N/A	4.2454	0	0	-18.8444	Negative	0.0182616
nonstructural protein NS3	1602	Yes	5.51978	0	0	-21.1922	Negative	0.0039066		nonstructural protein NS3	1756	Yes	2.15657	0	0	-9.9639	Negative	0.0999398		nonstructural protein NS4A	2184	N/A	5.29748	0	0	-25.867	Negative	0.0135656		nonstructural protein NS3	1936	N/A	4.33159	0	0	-19.227	Negative	0.0193981
nonstructural protein NS3	1604	N/A	1.98328	0	0	-7.61445	Negative	0.0932409		nonstructural protein NS3	1759	N/A	6.91194	0	0	-31.9349	Negative	0.008918		nonstructural protein NS4A	2185	N/A	5.18897	0	0	-25.3371	Negative	0.0159923		nonstructural protein NS3	1938	N/A	2.49363	0	0	-11.0687	Negative	0.0856351
nonstructural protein NS3	1605	N/A	7.98769	0	0	-30.6673	Negative	0.00325279		nonstructural protein NS3	1761	N/A	2.56335	0	0	-11.8433	Negative	0.0766143		nonstructural protein NS4A	2190	Yes	2.12253	0	0	-10.3641	Negative	0.099578		nonstructural protein NS3	1943	N/A	5.98058	0	0	-26.5465	Negative	0.0110463
nonstructural protein NS3	1608	N/A	1.85156	0	0	-7.10873	Negative	0.0925571		nonstructural protein NS3	1768	N/A	2.19758	0	0	-10.1534	Negative	0.0887256		nonstructural protein NS4A	2194	Yes	3.72128	0	0	-18.1706	Negative	0.0660917		nonstructural protein NS3	1951	N/A	2.43925	0	0	-10.8273	Negative	0.0881005
nonstructural protein NS3	1614	N/A	7.70576	0	0	-29.5849	Negative	0.00209346		nonstructural protein NS3	1775	N/A	4.61892	0	0	-21.3406	Negative	0.0191951		nonstructural protein NS4A	2197	N/A	2.54443	0	0	-12.4242	Negative	0.0931813		nonstructural protein NS3	1960	N/A	2.1311	0	0	-9.4595	Negative	0.089548
nonstructural protein NS3	1622	N/A	3.8969	0	0	-14.9615	Negative	0.0187754		nonstructural protein NS3	1777	N/A	5.53707	0	0	-25.5827	Negative	0.0118989		nonstructural protein NS4A	2200	N/A	8.37305	0	0	-40.8846	Negative	0.00270843		nonstructural protein NS3	1970	N/A	2.58959	0	0	-11.4946	Negative	0.0818151
nonstructural protein NS3	1634	N/A	4.09956	0	0	-15.7395	Negative	0.0176409		nonstructural protein NS3	1779	N/A	4.07943	0	0	-18.848	Negative	0.021654		nonstructural protein NS4A	2206	Yes	8.28502	0	0	-40.4548	Negative	0.00555311		nonstructural protein NS3	1972	N/A	2.18903	0	0	-9.71664	Negative	0.0958273
nonstructural protein NS3	1639	N/A	1.8314	0	0	-7.03133	Negative	0.092568		nonstructural protein NS3	1783	N/A	2.53212	0	0	-11.699	Negative	0.0819187		nonstructural protein NS4A	2217	N/A	3.57671	0	0	-17.4647	Negative	0.0352802		nonstructural protein NS3	1975	N/A	3.82742	0	0	-16.9891	Negative	0.0304183
nonstructural protein NS3	1640	Yes	7.18525	0	0	-27.5865	Negative	0.020389		nonstructural protein NS3	1785	N/A	2.06329	0	0	-9.53292	Negative	0.0949781		2K protein	2223	N/A	2.99891	0	0	-14.6433	Negative	0.0815323		nonstructural protein NS3	1978	N/A	2.63424	0	0	-11.6928	Negative	0.0811409
nonstructural protein NS3	1643	N/A	7.69878	0	0	-29.5581	Negative	0.000834347		nonstructural protein NS3	1793	N/A	4.20311	0	0	-19.4194	Negative	0.0288866		2K protein	2224	N/A	2.90259	0	0	-14.173	Negative	0.0853631		nonstructural protein NS3	1992	Yes	4.50029	0	0	-19.9758	Negative	0.0167346
nonstructural protein NS3	1650	N/A	7.876	0	0	-30.2385	Negative	0.00158311		nonstructural protein NS3	1796	N/A	5.89426	0	0	-27.233	Negative	0.0106051		2K protein	2236	N/A	3.1529	0	0	-15.3952	Negative	0.0904926		nonstructural protein NS3	1999	N/A	8.57171	0	0	-38.048	Negative	0.00580726
nonstructural protein NS3	1674	Yes	2.32652	0	0	-8.93226	Negative	0.0376311		nonstructural protein NS3	1797	N/A	2.11064	0	0	-9.75169	Negative	0.0983905		2K protein	2237	N/A	5.02895	0	0	-24.5558	Negative	0.0173883		nonstructural protein NS3	2015	N/A	2.39408	0	0	-10.6268	Negative	0.0894825
nonstructural protein NS3	1679	N/A	5.95833	0	0	-22.8759	Negative	0.0196866		nonstructural protein NS3	1798	Yes	2.37425	0	0	-10.9696	Negative	0.0893317		nonstructural protein NS4B	2242	N/A	4.46717	0	0	-21.8127	Negative	0.0193622		nonstructural protein NS3	2021	Yes	2.35008	0	0	-10.4315	Negative	0.0823626
nonstructural protein NS3	1693	N/A	5.63177	0	0	-21.6222	Negative	0.00657417		nonstructural protein NS3	1807	N/A	5.54053	0	0	-25.5987	Negative	0.0157563		nonstructural protein NS4B	2243	N/A	2.55493	0	0	-12.4754	Negative	0.0952745		nonstructural protein NS3	2022	N/A	5.51002	0	0	-24.4578	Negative	0.0239614
nonstructural protein NS3	1696	Yes	3.6577	0	0	-14.0431	Negative	0.0200952		nonstructural protein NS3	1812	N/A	2.1074	0	0	-9.73672	Negative	0.0985019		nonstructural protein NS4B	2250	N/A	4.68293	0	0	-22.8662	Negative	0.0195812		nonstructural protein NS3	2027	N/A	1.92639	0	0	-8.55084	Negative	0.0983636
nonstructural protein NS3	1701	Yes	2.41818	0	0	-9.28417	Negative	0.0344998		nonstructural protein NS3	1816	N/A	3.24371	0	0	-14.9868	Negative	0.0341316		nonstructural protein NS4B	2255	N/A	4.30227	0	0	-21.0075	Negative	0.0616563		nonstructural protein NS3	2028	N/A	2.4187	0	0	-10.7361	Negative	0.0803888
nonstructural protein NS3	1704	N/A	3.36577	0	0	-12.9223	Negative	0.0203642		nonstructural protein NS3	1818	N/A	3.1062	0	0	-14.3514	Negative	0.0476428		nonstructural protein NS4B	2259	Yes	3.443	0	0	-16.8118	Negative	0.0372541		nonstructural protein NS3	2029	N/A	12.1038	0	0	-53.7262	Negative	0.000378488
nonstructural protein NS3	1718	Yes	4.27585	0	0	-16.4164	Negative	0.0273607		nonstructural protein NS3	1820	N/A	2.52283	0	0	-11.6561	Negative	0.0892331		nonstructural protein NS4B	2264	N/A	6.04648	0	0	-29.5243	Negative	0.0118578		nonstructural protein NS3	2031	N/A	5.87574	0	0	-26.0812	Negative	0.0210259
nonstructural protein NS3	1719	Yes	3.00669	0	0	-11.5436	Negative	0.0845934		nonstructural protein NS3	1826	N/A	2.36305	0	0	-10.9179	Negative	0.0922196		nonstructural protein NS4B	2275	N/A	6.72515	0	0	-32.8381	Negative	0.0205831		nonstructural protein NS3	2033	N/A	2.28624	0	0	-10.1481	Negative	0.0920446
nonstructural protein NS3	1737	Yes	2.87203	0	0	-11.0266	Negative	0.0691828		nonstructural protein NS3	1828	N/A	2.19405	0	0	-10.1371	Negative	0.0974739		nonstructural protein NS4B	2279	N/A	2.37609	0	0	-11.6022	Negative	0.0917532		nonstructural protein NS3	2042	N/A	1.99949	0	0	-8.87531	Negative	0.0970464
nonstructural protein NS3	1739	N/A	9.74663	0	0	-37.4204	Negative	0.000382673		nonstructural protein NS3	1836	N/A	3.08777	0	0	-14.2663	Negative	0.0875126		nonstructural protein NS4B	2283	N/A	6.81632	0	0	-33.2833	Negative	0.0228576		nonstructural protein NS3	2043	N/A	4.73317	0	0	-21.0095	Negative	0.0186391
nonstructural protein NS3	1742	N/A	1.79994	0	0	-6.91055	Negative	0.0940902		nonstructural protein NS3	1839	Yes	2.33458	0	0	-10.7864	Negative	0.0825824		nonstructural protein NS4B	2284	N/A	2.73698	0	0	-13.3644	Negative	0.0796075		nonstructural protein NS3	2046	N/A	4.2119	0	0	-18.6957	Negative	0.0212818
nonstructural protein NS3	1744	N/A	4.59347	0	0	-17.6358	Negative	0.0172705		nonstructural protein NS3	1842	N/A	2.26146	0	0	-10.4485	Negative	0.0865075		nonstructural protein NS4B	2287	Yes	2.59712	0	0	-12.6814	Negative	0.0832413		nonstructural protein NS3	2047	N/A	3.63099	0	0	-16.1172	Negative	0.0676289
nonstructural protein NS3	1747	Yes	3.3786	0	0	-12.9715	Negative	0.0291513		nonstructural protein NS3	1845	N/A	8.43805	0	0	-38.9859	Negative	0.0028012		nonstructural protein NS4B	2301	Yes	6.82503	0	0	-33.3258	Negative	0.00763711		nonstructural protein NS3	2064	N/A	3.91832	0	0	-17.3926	Negative	0.0253122
nonstructural protein NS3	1748	Yes	2.16176	0	0	-8.29969	Negative	0.0968587		nonstructural protein NS3	1848	N/A	8.89952	0	0	-41.118	Negative	0.00183286		nonstructural protein NS4B	2305	N/A	4.53339	0	0	-22.136	Negative	0.0211813		nonstructural protein NS3	2065	N/A	3.99598	0	0	-17.7373	Negative	0.047202
nonstructural protein NS3	1755	N/A	5.12109	0	0	-19.6615	Negative	0.013096		nonstructural protein NS3	1849	Yes	3.66339	0	0	-16.9258	Negative	0.0619972		nonstructural protein NS4B	2306	N/A	3.27037	0	0	-15.9688	Negative	0.0777481		nonstructural protein NS3	2074	N/A	3.7565	0	0	-16.6743	Negative	0.0251979
nonstructural protein NS3	1757	N/A	6.63503	0	0	-25.474	Negative	0.00361931		nonstructural protein NS3	1850	Yes	3.02946	0	0	-13.9969	Negative	0.0737809		nonstructural protein NS4B	2309	Yes	4.42777	0	0	-21.6203	Negative	0.0194743		nonstructural protein NS3	2077	N/A	2.49363	0	0	-11.0687	Negative	0.0848098
nonstructural protein NS3	1758	N/A	5.00516	0	0	-19.2164	Negative	0.011449		nonstructural protein NS3	1851	N/A	3.11557	0	0	-14.3947	Negative	0.0309973		nonstructural protein NS4B	2311	Yes	4.40731	0	0	-21.5204	Negative	0.01963		nonstructural protein NS3	2093	N/A	2.72211	0	0	-12.0829	Negative	0.0684592
nonstructural protein NS3	1764	Yes	6.87481	0	0	-26.3946	Negative	0.00465392		nonstructural protein NS3	1852	N/A	2.67569	0	0	-12.3624	Negative	0.0854989		nonstructural protein NS4B	2321	N/A	2.8756	0	0	-14.0412	Negative	0.0845076		nonstructural protein NS4A	2095	N/A	1.97753	0	0	-8.77784	Negative	0.0969182
nonstructural protein NS3	1765	N/A	6.88752	0	0	-26.4434	Negative	0.00268298		nonstructural protein NS3	1857	N/A	3.00877	0	0	-13.9013	Negative	0.0365876		nonstructural protein NS4B	2332	Yes	2.65454	0	0	-12.9618	Negative	0.0805529		nonstructural protein NS4A	2099	N/A	4.69982	0	0	-20.8615	Negative	0.0385644
nonstructural protein NS3	1769	N/A	5.58089	0	0	-21.4268	Negative	0.00803503		nonstructural protein NS3	1860	N/A	4.54075	0	0	-20.9794	Negative	0.031987		nonstructural protein NS4B	2334	Yes	4.88572	0	0	-23.8564	Negative	0.0245482		nonstructural protein NS4A	2103	N/A	2.04414	0	0	-9.0735	Negative	0.0940991
nonstructural protein NS3	1772	N/A	1.8314	0	0	-7.03133	Negative	0.092568		nonstructural protein NS3	1861	N/A	2.66007	0	0	-12.2902	Negative	0.0739025		nonstructural protein NS4B	2335	N/A	3.38464	0	0	-16.5268	Negative	0.0957443		nonstructural protein NS4A	2104	N/A	4.75378	0	0	-21.101	Negative	0.0152187
nonstructural protein NS3	1781	Yes	1.69718	0	0	-6.51602	Negative	0.0985991		nonstructural protein NS3	1864	N/A	4.64703	0	0	-21.4705	Negative	0.0168289		nonstructural protein NS4B	2362	N/A	9.81736	0	0	-47.937	Negative	0.00273439		nonstructural protein NS4A	2107	N/A	2.01753	0	0	-8.95539	Negative	0.0957059
nonstructural protein NS3	1787	N/A	2.47121	0	0	-9.48777	Negative	0.0354484		nonstructural protein NS3	1866	N/A	5.29474	0	0	-24.463	Negative	0.0148549		nonstructural protein NS4B	2369	Yes	8.37085	0	0	-40.8739	Negative	0.00251089		nonstructural protein NS4A	2109	N/A	3.93725	0	0	-17.4766	Negative	0.0362176
nonstructural protein NS3	1792	N/A	4.20612	0	0	-16.1486	Negative	0.0152387		nonstructural protein NS3	1873	N/A	2.4096	0	0	-11.133	Negative	0.0843		nonstructural protein NS4B	2388	N/A	3.10998	0	0	-15.1857	Negative	0.0375646		nonstructural protein NS4A	2111	N/A	4.01285	0	0	-17.8122	Negative	0.0300334
nonstructural protein NS3	1794	N/A	4.19375	0	0	-16.1012	Negative	0.0224929		nonstructural protein NS3	1876	N/A	5.05322	0	0	-23.3472	Negative	0.0172064		nonstructural protein NS4B	2390	Yes	2.4785	0	0	-12.1022	Negative	0.0939173		nonstructural protein NS4A	2113	N/A	2.20091	0	0	-9.76937	Negative	0.0868556
nonstructural protein NS3	1804	N/A	2.27138	0	0	-8.72056	Negative	0.0735749		nonstructural protein NS3	1878	Yes	2.37425	0	0	-10.9696	Negative	0.0893317		nonstructural protein NS4B	2401	N/A	17.0894	0	0	-83.4456	Negative	0.00927688		nonstructural protein NS4A	2115	N/A	8.14022	0	0	-36.1327	Negative	0.00610185
nonstructural protein NS3	1805	N/A	5.78412	0	0	-22.2071	Negative	0.00874074		nonstructural protein NS3	1881	Yes	4.27623	0	0	-19.7573	Negative	0.020731		nonstructural protein NS4B	2410	Yes	3.20819	0	0	-15.6652	Negative	0.0885489		nonstructural protein NS4A	2118	N/A	11.1227	0	0	-49.3713	Negative	0.0020411
nonstructural protein NS3	1807	N/A	3.52619	0	0	-13.5382	Negative	0.0232494		nonstructural protein NS3	1883	N/A	2.13415	0	0	-9.86031	Negative	0.0943855		nonstructural protein NS4B	2413	Yes	4.34414	0	0	-21.2119	Negative	0.023248		nonstructural protein NS4A	2121	N/A	6.94304	0	0	-30.8187	Negative	0.00398705
nonstructural protein NS3	1816	N/A	5.72937	0	0	-21.9969	Negative	0.00683207		nonstructural protein NS3	1887	N/A	2.40661	0	0	-11.1191	Negative	0.0961939		nonstructural protein NS4B	2423	N/A	14.1933	0	0	-69.3042	Negative	0.000554082		nonstructural protein NS4A	2123	N/A	7.93898	0	0	-35.2395	Negative	0.00651938
nonstructural protein NS3	1823	N/A	4.40096	0	0	-16.8967	Negative	0.0147032		nonstructural protein NS3	1889	N/A	4.19197	0	0	-19.368	Negative	0.0190759		nonstructural protein NS4B	2439	N/A	6.86473	0	0	-33.5197	Negative	0.00421666		nonstructural protein NS4A	2133	N/A	5.495	0	0	-24.3911	Negative	0.0225931
nonstructural protein NS3	1827	N/A	2.1446	0	0	-8.23381	Negative	0.0866864		nonstructural protein NS3	1891	Yes	2.37425	0	0	-10.9696	Negative	0.0929163		nonstructural protein NS4B	2459	N/A	23.1226	0	0	-112.905	Negative	0.00670813		nonstructural protein NS4A	2135	N/A	5.52247	0	0	-24.5131	Negative	0.0207578
nonstructural protein NS3	1828	N/A	3.60527	0	0	-13.8418	Negative	0.019181		nonstructural protein NS3	1893	N/A	4.01095	0	0	-18.5316	Negative	0.0269167		nonstructural protein NS4B	2464	Yes	2.19805	0	0	-10.7328	Negative	0.0958116		nonstructural protein NS4A	2151	N/A	1.943	0	0	-8.62457	Negative	0.0986671
nonstructural protein NS3	1829	Yes	4.2679	0	0	-16.3858	Negative	0.0160092		nonstructural protein NS3	1895	N/A	3.69345	0	0	-17.0647	Negative	0.0311598		nonstructural protein NS4B	2470	N/A	2.98832	0	0	-14.5916	Negative	0.0723681		nonstructural protein NS4A	2153	N/A	3.27253	0	0	-14.5261	Negative	0.0755349
nonstructural protein NS3	1832	N/A	1.84442	0	0	-7.08132	Negative	0.0923926		nonstructural protein NS3	1902	Yes	3.00566	0	0	-13.8869	Negative	0.079788		nonstructural protein NS4B	2475	N/A	4.66514	0	0	-22.7793	Negative	0.0191169		nonstructural protein NS4A	2158	N/A	1.99704	0	0	-8.86444	Negative	0.0975062
nonstructural protein NS3	1835	N/A	3.39493	0	0	-13.0342	Negative	0.0234984		nonstructural protein NS3	1912	Yes	2.0381	0	0	-9.41654	Negative	0.0939812		nonstructural protein NS4B	2481	Yes	4.6648	0	0	-22.7777	Negative	0.0205886		nonstructural protein NS4A	2159	N/A	9.99571	0	0	-44.3688	Negative	0.000525594
nonstructural protein NS3	1838	Yes	4.28672	0	0	-16.4581	Negative	0.0152822		nonstructural protein NS3	1917	Yes	2.15657	0	0	-9.9639	Negative	0.0999398		nonstructural protein NS4B	2485	N/A	4.85889	0	0	-23.7254	Negative	0.0208688		nonstructural protein NS4A	2164	N/A	5.5007	0	0	-24.4164	Negative	0.0215494
nonstructural protein NS3	1840	Yes	2.99223	0	0	-11.4881	Negative	0.0517676		nonstructural protein NS3	1919	N/A	2.03839	0	0	-9.41788	Negative	0.0981331		nonstructural protein NS4B	2488	N/A	2.93085	0	0	-14.311	Negative	0.0789721		nonstructural protein NS4A	2180	N/A	2.32337	0	0	-10.3129	Negative	0.0907406
nonstructural protein NS3	1841	Yes	9.83476	0	0	-37.7588	Negative	0.000504632		nonstructural protein NS3	1925	N/A	2.69188	0	0	-12.4372	Negative	0.0752206		nonstructural protein NS5	2493	Yes	2.36343	0	0	-11.5404	Negative	0.0890007		nonstructural protein NS4A	2185	N/A	2.08663	0	0	-9.26211	Negative	0.0944585
nonstructural protein NS3	1846	N/A	2.25399	0	0	-8.65379	Negative	0.0833501		nonstructural protein NS3	1928	N/A	2.22414	0	0	-10.2761	Negative	0.0878055		nonstructural protein NS5	2496	N/A	4.36508	0	0	-21.3142	Negative	0.0197077		nonstructural protein NS4A	2192	N/A	2.10313	0	0	-9.33535	Negative	0.0982844
nonstructural protein NS3	1847	N/A	1.89878	0	0	-7.29003	Negative	0.0935909		nonstructural protein NS3	1930	N/A	3.00887	0	0	-13.9017	Negative	0.0312875		nonstructural protein NS5	2501	N/A	5.35602	0	0	-26.1528	Negative	0.0204503		nonstructural protein NS4A	2194	N/A	4.86606	0	0	-21.5994	Negative	0.0222075
nonstructural protein NS3	1848	Yes	2.36386	0	0	-9.07562	Negative	0.0689601		nonstructural protein NS3	1937	N/A	5.0329	0	0	-23.2533	Negative	0.014167		nonstructural protein NS5	2506	N/A	3.93914	0	0	-19.2344	Negative	0.0309531		nonstructural protein NS4A	2198	N/A	2.96084	0	0	-13.1425	Negative	0.0314508
nonstructural protein NS3	1850	Yes	4.2679	0	0	-16.3858	Negative	0.0197623		nonstructural protein NS3	1945	N/A	3.50557	0	0	-16.1966	Negative	0.0666091		nonstructural protein NS5	2508	N/A	6.09578	0	0	-29.765	Negative	0.0155819		nonstructural protein NS4A	2199	N/A	4.47989	0	0	-19.8853	Negative	0.0158153
nonstructural protein NS3	1854	Yes	1.92502	0	0	-7.39077	Negative	0.0941329		nonstructural protein NS3	1957	N/A	2.27844	0	0	-10.527	Negative	0.0943547		nonstructural protein NS5	2526	N/A	3.12446	0	0	-15.2564	Negative	0.0414729		nonstructural protein NS4A	2201	N/A	4.95216	0	0	-21.9816	Negative	0.0168347
nonstructural protein NS3	1855	N/A	3.76361	0	0	-14.4497	Negative	0.00989954		nonstructural protein NS3	1966	N/A	13.4661	0	0	-62.2168	Negative	0.000135281		nonstructural protein NS5	2527	N/A	2.55687	0	0	-12.4849	Negative	0.0935677		nonstructural protein NS4A	2203	N/A	3.10136	0	0	-13.7663	Negative	0.0814894
nonstructural protein NS3	1859	Yes	3.605	0	0	-13.8408	Negative	0.0205575		nonstructural protein NS3	1971	N/A	5.66543	0	0	-26.1757	Negative	0.0137046		nonstructural protein NS5	2531	N/A	2.34616	0	0	-11.456	Negative	0.0927571		nonstructural protein NS4A	2205	N/A	2.72211	0	0	-12.0829	Negative	0.0940765
nonstructural protein NS3	1860	N/A	4.26235	0	0	-16.3645	Negative	0.0580434		nonstructural protein NS3	1973	Yes	2.15657	0	0	-9.9639	Negative	0.0999398		nonstructural protein NS5	2535	N/A	3.33508	0	0	-16.2848	Negative	0.0832638		nonstructural protein NS4A	2207	N/A	4.46142	0	0	-19.8033	Negative	0.0289439
nonstructural protein NS3	1863	N/A	4.59051	0	0	-17.6244	Negative	0.00591043		nonstructural protein NS3	1974	N/A	6.69489	0	0	-30.9321	Negative	0.0126585		nonstructural protein NS5	2544	N/A	2.32082	0	0	-11.3323	Negative	0.0936451		nonstructural protein NS4A	2209	N/A	3.92407	0	0	-17.4181	Negative	0.0230492
nonstructural protein NS3	1865	N/A	3.96588	0	0	-15.2263	Negative	0.016555		nonstructural protein NS3	1976	Yes	5.98098	0	0	-27.6336	Negative	0.0166667		nonstructural protein NS5	2548	N/A	4.37159	0	0	-21.346	Negative	0.0196633		nonstructural protein NS4A	2220	N/A	5.03517	0	0	-22.3501	Negative	0.0151207
nonstructural protein NS3	1867	Yes	4.62813	0	0	-17.7689	Negative	0.013685		nonstructural protein NS3	1981	N/A	4.22041	0	0	-19.4994	Negative	0.0287731		nonstructural protein NS5	2555	Yes	5.26919	0	0	-25.7288	Negative	0.0240006		2K protein	2236	N/A	10.7865	0	0	-47.879	Negative	0.000583772
nonstructural protein NS3	1868	Yes	1.9211	0	0	-7.37572	Negative	0.0872525		nonstructural protein NS3	1989	N/A	5.92973	0	0	-27.3969	Negative	0.0168241		nonstructural protein NS5	2567	N/A	2.73698	0	0	-13.3644	Negative	0.0863608		2K protein	2239	N/A	2.48818	0	0	-11.0445	Negative	0.0991735
nonstructural protein NS3	1875	N/A	6.60193	0	0	-25.3469	Negative	0.00325106		nonstructural protein NS3	1990	N/A	3.93559	0	0	-18.1834	Negative	0.0280086		nonstructural protein NS5	2570	Yes	3.36464	0	0	-16.4291	Negative	0.0823702		2K protein	2243	N/A	2.49363	0	0	-11.0687	Negative	0.0856351
nonstructural protein NS3	1876	N/A	6.80321	0	0	-26.1197	Negative	0.00304922		nonstructural protein NS3	1992	N/A	2.66015	0	0	-12.2906	Negative	0.0813094		nonstructural protein NS5	2576	N/A	2.34729	0	0	-11.4615	Negative	0.0922542		nonstructural protein NS4B	2248	N/A	4.03447	0	0	-17.9082	Negative	0.0488558
nonstructural protein NS3	1877	N/A	2.66318	0	0	-10.2248	Negative	0.0695854		nonstructural protein NS3	1994	N/A	2.26034	0	0	-10.4433	Negative	0.099103		nonstructural protein NS5	2580	N/A	5.37442	0	0	-26.2427	Negative	0.0299304		nonstructural protein NS4B	2254	N/A	5.19541	0	0	-23.0613	Negative	0.0147494
nonstructural protein NS3	1880	N/A	5.80885	0	0	-22.302	Negative	0.0154837		nonstructural protein NS3	1996	Yes	2.00888	0	0	-9.28154	Negative	0.0952461		nonstructural protein NS5	2600	N/A	6.72373	0	0	-32.8312	Negative	0.0205922		nonstructural protein NS4B	2265	N/A	2.1311	0	0	-9.4595	Negative	0.0903334
nonstructural protein NS3	1882	N/A	1.89141	0	0	-7.26173	Negative	0.098473		nonstructural protein NS3	1999	N/A	6.53892	0	0	-30.2115	Negative	0.0111222		nonstructural protein NS5	2601	N/A	5.20332	0	0	-25.4072	Negative	0.0212536		nonstructural protein NS4B	2266	N/A	2.27745	0	0	-10.1091	Negative	0.0912262
nonstructural protein NS3	1886	Yes	1.81822	0	0	-6.98073	Negative	0.0980273		nonstructural protein NS3	2007	N/A	2.34385	0	0	-10.8292	Negative	0.0873798		nonstructural protein NS5	2605	N/A	14.5212	0	0	-70.9053	Negative	0.000332041		nonstructural protein NS4B	2270	N/A	2.88083	0	0	-12.7874	Negative	0.0728883
nonstructural protein NS3	1887	N/A	13.0605	0	0	-50.1435	Negative	0.000194842		nonstructural protein NS3	2010	N/A	3.14513	0	0	-14.5313	Negative	0.0696765		nonstructural protein NS5	2607	Yes	6.54275	0	0	-31.9475	Negative	0.0114076		nonstructural protein NS4B	2274	N/A	2.31584	0	0	-10.2795	Negative	0.0810598
nonstructural protein NS3	1891	N/A	3.59221	0	0	-13.7916	Negative	0.0205867		nonstructural protein NS3	2013	N/A	2.42158	0	0	-11.1883	Negative	0.0782165		nonstructural protein NS5	2612	N/A	2.87964	0	0	-14.0609	Negative	0.0859271		nonstructural protein NS4B	2281	N/A	3.31983	0	0	-14.736	Negative	0.0259785
nonstructural protein NS3	1892	N/A	2.32245	0	0	-8.91663	Negative	0.0798065		nonstructural protein NS3	2022	N/A	2.8413	0	0	-13.1275	Negative	0.0666731		nonstructural protein NS5	2614	N/A	6.15948	0	0	-30.076	Negative	0.0111041		nonstructural protein NS4B	2283	N/A	2.0977	0	0	-9.31125	Negative	0.0922369
nonstructural protein NS3	1894	N/A	2.63873	0	0	-10.1309	Negative	0.0543593		nonstructural protein NS3	2031	N/A	2.72128	0	0	-12.573	Negative	0.084369		nonstructural protein NS5	2620	N/A	3.41837	0	0	-16.6915	Negative	0.0401129		nonstructural protein NS4B	2285	N/A	6.19325	0	0	-27.4905	Negative	0.0042907
nonstructural protein NS3	1895	N/A	1.82597	0	0	-7.01049	Negative	0.0928052		nonstructural protein NS3	2047	Yes	6.04663	0	0	-27.937	Negative	0.0317424		nonstructural protein NS5	2621	Yes	5.23124	0	0	-25.5435	Negative	0.0173751		nonstructural protein NS4B	2287	N/A	2.7405	0	0	-12.1645	Negative	0.0974685
nonstructural protein NS3	1898	Yes	2.31678	0	0	-8.89486	Negative	0.042829		nonstructural protein NS3	2050	N/A	5.87417	0	0	-27.1402	Negative	0.0133667		nonstructural protein NS5	2623	N/A	5.93577	0	0	-28.9837	Negative	0.0218787		nonstructural protein NS4B	2294	N/A	2.04368	0	0	-9.07146	Negative	0.0949313
nonstructural protein NS3	1917	N/A	4.20154	0	0	-16.1311	Negative	0.0179717		nonstructural protein NS3	2051	N/A	8.1562	0	0	-37.6837	Negative	0.00333404		nonstructural protein NS5	2632	N/A	2.39391	0	0	-11.6892	Negative	0.0926362		nonstructural protein NS4B	2297	Yes	5.39268	0	0	-23.937	Negative	0.015477
nonstructural protein NS3	1920	Yes	4.09515	0	0	-15.7226	Negative	0.0147637		nonstructural protein NS3	2056	N/A	6.12726	0	0	-28.3095	Negative	0.0122905		nonstructural protein NS5	2659	Yes	3.58692	0	0	-17.5145	Negative	0.0340482		nonstructural protein NS4B	2300	N/A	2.42014	0	0	-10.7425	Negative	0.0811094
nonstructural protein NS3	1928	N/A	1.81493	0	0	-6.9681	Negative	0.0933325		nonstructural protein NS3	2068	N/A	5.47405	0	0	-25.2915	Negative	0.0213486		nonstructural protein NS5	2668	N/A	7.44345	0	0	-36.3455	Negative	0.0121013		nonstructural protein NS4B	2304	Yes	4.83805	0	0	-21.4751	Negative	0.0364413
nonstructural protein NS3	1930	Yes	1.69718	0	0	-6.51602	Negative	0.0977185		nonstructural protein NS3	2069	N/A	2.13679	0	0	-9.87251	Negative	0.0980896		nonstructural protein NS5	2673	N/A	2.88345	0	0	-14.0796	Negative	0.0858404		nonstructural protein NS4B	2307	Yes	4.52373	0	0	-20.0799	Negative	0.0194256
nonstructural protein NS3	1931	N/A	1.83757	0	0	-7.05502	Negative	0.0923293		nonstructural protein NS3	2085	N/A	3.14513	0	0	-14.5313	Negative	0.0879083		nonstructural protein NS5	2697	Yes	2.4785	0	0	-12.1022	Negative	0.0955842		nonstructural protein NS4B	2308	N/A	2.20091	0	0	-9.76937	Negative	0.0868556
nonstructural protein NS3	1942	Yes	1.92502	0	0	-7.39077	Negative	0.0941329		nonstructural protein NS3	2090	Yes	2.00888	0	0	-9.28154	Negative	0.0952223		nonstructural protein NS5	2711	N/A	4.406	0	0	-21.514	Negative	0.0295946		nonstructural protein NS4B	2312	N/A	2.4187	0	0	-10.7361	Negative	0.0786257
nonstructural protein NS3	1946	N/A	4.4132	0	0	-16.9437	Negative	0.0163502		nonstructural protein NS4A	2096	N/A	2.24965	0	0	-10.394	Negative	0.0905598		nonstructural protein NS5	2713	Yes	6.94174	0	0	-33.8957	Negative	0.00403153		nonstructural protein NS4B	2316	N/A	2.90852	0	0	-12.9103	Negative	0.0335263
nonstructural protein NS3	1956	N/A	5.83888	0	0	-22.4173	Negative	0.00895264		nonstructural protein NS4A	2100	N/A	2.90623	0	0	-13.4275	Negative	0.0759502		nonstructural protein NS5	2714	Yes	2.65454	0	0	-12.9618	Negative	0.0816972		nonstructural protein NS4B	2337	N/A	5.36867	0	0	-23.8304	Negative	0.0184978
nonstructural protein NS3	1957	Yes	2.02757	0	0	-7.78449	Negative	0.0898051		nonstructural protein NS4A	2108	N/A	7.40947	0	0	-34.2336	Negative	0.00294916		nonstructural protein NS5	2716	N/A	6.69134	0	0	-32.673	Negative	0.0134029		nonstructural protein NS4B	2339	N/A	4.44543	0	0	-19.7323	Negative	0.0263036
nonstructural protein NS3	1958	N/A	2.32245	0	0	-8.91663	Negative	0.0797309		nonstructural protein NS4A	2111	N/A	2.23429	0	0	-10.323	Negative	0.0901858		nonstructural protein NS5	2717	N/A	4.68498	0	0	-22.8762	Negative	0.0204586		nonstructural protein NS4B	2342	N/A	2.47181	0	0	-10.9718	Negative	0.0882168
nonstructural protein NS3	1960	N/A	1.94068	0	0	-7.45089	Negative	0.0950102		nonstructural protein NS4A	2116	N/A	6.954	0.766225	0.11	-28.5891	Negative	0.078816		nonstructural protein NS5	2718	N/A	5.21792	0	0	-25.4785	Negative	0.0186419		nonstructural protein NS4B	2346	N/A	2.97513	0	0	-13.206	Negative	0.0847816
nonstructural protein NS3	1961	N/A	5.81996	0	0	-22.3447	Negative	0.0168029		nonstructural protein NS4A	2119	N/A	8.79517	0	0	-40.6359	Negative	0.00584397		nonstructural protein NS5	2722	N/A	4.0965	0	0	-20.0027	Negative	0.0523555		nonstructural protein NS4B	2358	N/A	1.99704	0	0	-8.86444	Negative	0.0975062
nonstructural protein NS3	1972	Yes	6.42478	0	0	-24.6668	Negative	0.00345091		nonstructural protein NS4A	2121	N/A	6.28521	0	0	-29.0393	Negative	0.0237842		nonstructural protein NS5	2725	Yes	4.36876	0	0	-21.3322	Negative	0.0299567		nonstructural protein NS4B	2361	N/A	2.4187	0	0	-10.7361	Negative	0.0803888
nonstructural protein NS3	1973	N/A	1.9412	0	0	-7.45289	Negative	0.0950738		nonstructural protein NS4A	2122	Yes	2.4072	0	0	-11.1219	Negative	0.0808744		nonstructural protein NS5	2727	Yes	3.1447	0	0	-15.3552	Negative	0.0908937		nonstructural protein NS4B	2370	N/A	3.96448	0	0	-17.5975	Negative	0.0264077
nonstructural protein NS3	1981	N/A	4.35831	0	0	-16.733	Negative	0.0162456		nonstructural protein NS4A	2127	N/A	2.23429	0	0	-10.323	Negative	0.08701		nonstructural protein NS5	2732	Yes	5.28155	0	0	-25.7892	Negative	0.0239192		nonstructural protein NS4B	2372	N/A	4.59523	0	0	-20.3973	Negative	0.0150963
nonstructural protein NS3	1985	Yes	4.27841	0	0	-16.4262	Negative	0.0218768		nonstructural protein NS4A	2145	N/A	3.46073	0	0	-15.9895	Negative	0.0757665		nonstructural protein NS5	2739	N/A	5.2634	0	0	-25.7006	Negative	0.0241088		nonstructural protein NS4B	2377	N/A	2.14806	0	0	-9.53478	Negative	0.0902055
nonstructural protein NS3	1987	N/A	3.40008	0	0	-13.054	Negative	0.0266965		nonstructural protein NS4A	2149	N/A	4.58583	0	0	-21.1877	Negative	0.0336742		nonstructural protein NS5	2740	N/A	2.34678	0	0	-11.4591	Negative	0.0942447		nonstructural protein NS4B	2380	N/A	4.89713	0	0	-21.7373	Negative	0.0170923
nonstructural protein NS3	1989	N/A	1.94602	0	0	-7.4714	Negative	0.0864575		nonstructural protein NS4A	2153	Yes	8.38502	0	0	-38.7409	Negative	0.00561076		nonstructural protein NS5	2741	Yes	4.63489	0	0	-22.6316	Negative	0.0450969		nonstructural protein NS4B	2383	N/A	5.51185	0	0	-24.4659	Negative	0.0125373
nonstructural protein NS3	1996	N/A	2.22503	0	0	-8.5426	Negative	0.0843209		nonstructural protein NS4A	2155	N/A	8.3111	0	0	-38.3994	Negative	0.00199683		nonstructural protein NS5	2746	N/A	2.53398	0	0	-12.3731	Negative	0.0943126		nonstructural protein NS4B	2384	N/A	7.20828	0	0	-31.996	Negative	0.0050842
nonstructural protein NS3	1999	N/A	5.06223	0	0	-19.4355	Negative	0.0228988		nonstructural protein NS4A	2158	N/A	4.59713	0	0	-21.2399	Negative	0.0164124		nonstructural protein NS5	2762	N/A	2.88844	0	0	-14.1039	Negative	0.0858863		nonstructural protein NS4B	2385	N/A	3.75641	0	0	-16.6739	Negative	0.0218349
nonstructural protein NS3	2003	Yes	2.00517	0	0	-7.69849	Negative	0.0845666		nonstructural protein NS4A	2161	N/A	2.5979	0	0	-12.003	Negative	0.0865525		nonstructural protein NS5	2764	Yes	2.4785	0	0	-12.1022	Negative	0.0939173		nonstructural protein NS4B	2393	N/A	2.1191	0	0	-9.40624	Negative	0.0994714
nonstructural protein NS3	2007	N/A	2.05811	0	0	-7.90175	Negative	0.0915334		nonstructural protein NS4A	2167	N/A	6.6512	0	0	-30.7302	Negative	0.00986913		nonstructural protein NS5	2770	N/A	23.6173	0	0	-115.321	Negative	0.00657813		nonstructural protein NS4B	2432	N/A	4.55302	0	0	-20.2099	Negative	0.0193167
nonstructural protein NS3	2012	N/A	4.4464	0	0	-17.0712	Negative	0.0247904		nonstructural protein NS4A	2168	N/A	3.19176	0	0	-14.7467	Negative	0.0288744		nonstructural protein NS5	2785	Yes	2.5111	0	0	-12.2614	Negative	0.0928153		nonstructural protein NS4B	2446	N/A	5.04438	0	0	-22.3909	Negative	0.0154343
nonstructural protein NS3	2017	N/A	1.95737	0	0	-7.51497	Negative	0.0943019		nonstructural protein NS4A	2170	Yes	2.00888	0	0	-9.28154	Negative	0.0952461		nonstructural protein NS5	2787	Yes	5.26543	0	0	-25.7105	Negative	0.0177747		nonstructural protein NS4B	2455	N/A	4.59828	0	0	-20.4108	Negative	0.0153309
nonstructural protein NS3	2024	Yes	2.99223	0	0	-11.4881	Negative	0.0809915		nonstructural protein NS4A	2179	Yes	3.66339	0	0	-16.9258	Negative	0.0619972		nonstructural protein NS5	2788	Yes	4.4027	0	0	-21.4979	Negative	0.0297201		nonstructural protein NS4B	2457	N/A	4.51646	0	0	-20.0476	Negative	0.0156102
nonstructural protein NS3	2026	Yes	2.00522	0	0	-7.69868	Negative	0.0911626		nonstructural protein NS4A	2184	N/A	4.62149	0	0	-21.3525	Negative	0.0158865		nonstructural protein NS5	2789	N/A	6.89247	0	0	-33.6551	Negative	0.0227823		nonstructural protein NS4B	2458	N/A	3.6374	0	0	-16.1456	Negative	0.0264337
nonstructural protein NS3	2027	N/A	1.82597	0	0	-7.01049	Negative	0.0928052		nonstructural protein NS4A	2185	Yes	3.66339	0	0	-16.9258	Negative	0.0477423		nonstructural protein NS5	2814	N/A	3.12043	0	0	-15.2367	Negative	0.041501		nonstructural protein NS4B	2460	N/A	4.79352	0	0	-21.2774	Negative	0.0141505
nonstructural protein NS3	2030	Yes	1.69718	0	0	-6.51602	Negative	0.0985991		nonstructural protein NS4A	2187	N/A	4.39001	0	0	-20.283	Negative	0.0336384		nonstructural protein NS5	2818	Yes	5.28802	0	0	-25.8208	Negative	0.0144764		nonstructural protein NS4B	2461	N/A	2.04444	0	0	-9.07484	Negative	0.094087
nonstructural protein NS3	2035	N/A	5.73182	0	0	-22.0063	Negative	0.00964727		nonstructural protein NS4A	2194	N/A	3.47578	0	0	-16.059	Negative	0.0930378		nonstructural protein NS5	2834	N/A	25.736	0	0	-125.666	Negative	7.69395e-06		nonstructural protein NS4B	2462	N/A	5.50668	0	0	-24.443	Negative	0.0135751
nonstructural protein NS3	2040	N/A	2.32245	0	0	-8.91663	Negative	0.0953515		2K protein	2221	N/A	2.15049	0	0	-9.93581	Negative	0.0981285		nonstructural protein NS5	2839	Yes	4.81983	0	0	-23.5347	Negative	0.0162337		nonstructural protein NS4B	2464	N/A	5.98136	0	0	-26.55	Negative	0.0192607
nonstructural protein NS3	2041	Yes	2.02757	0	0	-7.78449	Negative	0.0897215		2K protein	2224	N/A	3.14513	0	0	-14.5313	Negative	0.0696765		nonstructural protein NS5	2843	N/A	7.07344	0	0	-34.5388	Negative	0.00489689		nonstructural protein NS4B	2465	N/A	3.04555	0	0	-13.5186	Negative	0.0309068
nonstructural protein NS3	2046	N/A	2.66318	0	0	-10.2248	Negative	0.0696528		2K protein	2228	N/A	2.255	0	0	-10.4187	Negative	0.0903885		nonstructural protein NS5	2844	N/A	8.80232	0	0	-42.9807	Negative	0.00486575		nonstructural protein NS4B	2467	N/A	4.03937	0	0	-17.9299	Negative	0.0445982
nonstructural protein NS3	2067	Yes	2.63232	0	0	-10.1063	Negative	0.0810113		2K protein	2229	N/A	6.91194	0	0	-31.9349	Negative	0.0170057		nonstructural protein NS5	2862	N/A	19.6352	0	0	-95.8764	Negative	1.94232e-05		nonstructural protein NS4B	2470	Yes	3.42695	0	0	-15.2115	Negative	0.025057
nonstructural protein NS3	2069	N/A	2.13247	0	0	-8.18724	Negative	0.0984106		2K protein	2233	N/A	2.33859	0	0	-10.8049	Negative	0.0847604		nonstructural protein NS5	2873	N/A	2.34729	0	0	-11.4615	Negative	0.0942276		nonstructural protein NS4B	2475	N/A	1.97758	0	0	-8.77806	Negative	0.0960863
nonstructural protein NS3	2074	N/A	3.97441	0	0	-15.259	Negative	0.0164571		2K protein	2243	N/A	2.26146	0	0	-10.4485	Negative	0.0865075		nonstructural protein NS5	2882	Yes	3.48423	0	0	-17.0131	Negative	0.0789894		nonstructural protein NS4B	2485	Yes	7.16873	0	0	-31.8205	Negative	0.0051641
nonstructural protein NS3	2079	Yes	2.02757	0	0	-7.78449	Negative	0.0897215		nonstructural protein NS4B	2244	N/A	2.75559	0	0	-12.7315	Negative	0.0834391		nonstructural protein NS5	2885	N/A	3.40237	0	0	-16.6134	Negative	0.0319529		nonstructural protein NS5	2491	N/A	2.04572	0	0	-9.08052	Negative	0.0948542
nonstructural protein NS3	2082	N/A	2.13247	0	0	-8.18724	Negative	0.0790765		nonstructural protein NS4B	2247	N/A	1.94105	0	0	-8.96814	Negative	0.0996627		nonstructural protein NS5	2888	N/A	9.04488	0	0	-44.1651	Negative	0.00470249		nonstructural protein NS5	2508	N/A	2.58959	0	0	-11.4946	Negative	0.0818151
nonstructural protein NS4A	2095	Yes	2.02757	0	0	-7.78449	Negative	0.0797579		nonstructural protein NS4B	2249	N/A	3.03093	0	0	-14.0037	Negative	0.0905638		nonstructural protein NS5	2890	N/A	5.12713	0	0	-25.0352	Negative	0.0224555		nonstructural protein NS5	2509	N/A	6.3685	0	0	-28.2684	Negative	0.00429111
nonstructural protein NS4A	2099	Yes	1.92502	0	0	-7.39077	Negative	0.0940459		nonstructural protein NS4B	2250	N/A	2.95259	0	0	-13.6417	Negative	0.083693		nonstructural protein NS5	2894	Yes	6.85345	0	0	-33.4646	Negative	0.00442266		nonstructural protein NS5	2515	N/A	9.14468	0	0	-40.5913	Negative	0.00494348
nonstructural protein NS4A	2102	N/A	3.81661	0	0	-14.6532	Negative	0.040384		nonstructural protein NS4B	2251	N/A	2.67569	0	0	-12.3624	Negative	0.0854989		nonstructural protein NS5	2895	N/A	2.87561	0	0	-14.0413	Negative	0.0860232		nonstructural protein NS5	2524	N/A	2.49363	0	0	-11.0687	Negative	0.0848098
nonstructural protein NS4A	2103	N/A	4.13115	0	0	-15.8608	Negative	0.0208497		nonstructural protein NS4B	2252	Yes	2.05345	0	0	-9.48746	Negative	0.0967993		nonstructural protein NS5	2897	Yes	4.43582	0	0	-21.6596	Negative	0.0194313		nonstructural protein NS5	2528	N/A	2.0454	0	0	-9.0791	Negative	0.0940525
nonstructural protein NS4A	2106	N/A	4.4356	0	0	-17.0297	Negative	0.018733		nonstructural protein NS4B	2255	Yes	2.37425	0	0	-10.9696	Negative	0.0893317		nonstructural protein NS5	2899	N/A	2.44396	0	0	-11.9336	Negative	0.0942525		nonstructural protein NS5	2530	N/A	3.99838	0	0	-17.748	Negative	0.0304074
nonstructural protein NS4A	2110	N/A	4.27113	0	0	-16.3982	Negative	0.0243808		nonstructural protein NS4B	2256	Yes	2.81705	0	0	-13.0155	Negative	0.0994624		nonstructural protein NS5	2900	Yes	2.12253	0	0	-10.3641	Negative	0.099578		nonstructural protein NS5	2532	N/A	2.93983	0	0	-13.0493	Negative	0.0869677
nonstructural protein NS4A	2115	N/A	1.81731	0	0	-6.97724	Negative	0.0932277		nonstructural protein NS4B	2269	N/A	2.85393	0	0	-13.1859	Negative	0.0820623		nonstructural protein NS5	2909	Yes	2.5111	0	0	-12.2614	Negative	0.0928153		nonstructural protein NS5	2534	N/A	2.12147	0	0	-9.41676	Negative	0.0993823
nonstructural protein NS4A	2118	Yes	1.69718	0	0	-6.51602	Negative	0.0977185		nonstructural protein NS4B	2270	N/A	2.40373	0	0	-11.1058	Negative	0.0924199		nonstructural protein NS5	2913	N/A	4.67866	0	0	-22.8454	Negative	0.019035		nonstructural protein NS5	2535	N/A	3.54235	0	0	-15.7237	Negative	0.0230871
nonstructural protein NS4A	2119	Yes	2.35155	0	0	-9.02836	Negative	0.0941723		nonstructural protein NS4B	2274	N/A	2.19968	0	0	-10.1631	Negative	0.0972357		nonstructural protein NS5	2917	Yes	2.4785	0	0	-12.1022	Negative	0.0939173		nonstructural protein NS5	2536	Yes	4.21482	0	0	-18.7087	Negative	0.028005
nonstructural protein NS4A	2120	Yes	2.99232	0	0	-11.4885	Negative	0.0587168		nonstructural protein NS4B	2276	N/A	5.50866	0	0	-25.4514	Negative	0.0192609		nonstructural protein NS5	2925	N/A	2.88109	0	0	-14.068	Negative	0.0843852		nonstructural protein NS5	2542	N/A	8.96939	0	0	-39.8132	Negative	0.00109623
nonstructural protein NS4A	2121	N/A	2.2055	0	0	-8.46762	Negative	0.0850418		nonstructural protein NS4B	2278	N/A	2.26146	0	0	-10.4485	Negative	0.0865075		nonstructural protein NS5	2928	N/A	4.73109	0	0	-23.1014	Negative	0.0278892		nonstructural protein NS5	2546	N/A	4.45278	0	0	-19.7649	Negative	0.0244231
nonstructural protein NS4A	2123	N/A	4.55234	0	0	-17.4779	Negative	0.0132397		nonstructural protein NS4B	2280	N/A	11.8893	0	0	-54.9316	Negative	0.00138698		nonstructural protein NS5	2942	N/A	2.88802	0	0	-14.1019	Negative	0.0857291		nonstructural protein NS5	2547	N/A	7.9037	0	0	-35.0829	Negative	0.00225093
nonstructural protein NS4A	2126	N/A	2.68951	0	0	-10.3259	Negative	0.0878476		nonstructural protein NS4B	2290	N/A	10.5973	0	0	-48.9622	Negative	0.00285391		nonstructural protein NS5	2962	Yes	4.35195	0	0	-21.2501	Negative	0.0200156		nonstructural protein NS5	2549	N/A	2.35734	0	0	-10.4637	Negative	0.0883101
nonstructural protein NS4A	2127	N/A	9.77833	0	0	-37.5421	Negative	0.000571386		nonstructural protein NS4B	2291	N/A	4.43777	0	0	-20.5036	Negative	0.0195608		nonstructural protein NS5	2977	Yes	2.72775	0	0	-13.3193	Negative	0.0781613		nonstructural protein NS5	2556	N/A	2.88944	0	0	-12.8256	Negative	0.0349686
nonstructural protein NS4A	2134	N/A	1.81148	0	0	-6.95485	Negative	0.0934888		nonstructural protein NS4B	2298	N/A	2.71748	0	0	-12.5554	Negative	0.0737593		nonstructural protein NS5	2988	N/A	3.30685	0	0	-16.147	Negative	0.0506582		nonstructural protein NS5	2559	N/A	8.10002	0	0	-35.9543	Negative	0.00181913
nonstructural protein NS4A	2135	N/A	5.19644	0	0	-19.9508	Negative	0.0203638		nonstructural protein NS4B	2310	N/A	7.07384	0	0	-32.6829	Negative	0.00319458		nonstructural protein NS5	3005	Yes	2.72775	0	0	-13.3193	Negative	0.0782298		nonstructural protein NS5	2568	N/A	2.4187	0	0	-10.7361	Negative	0.0803888
nonstructural protein NS4A	2137	N/A	4.95073	0	0	-19.0074	Negative	0.0194423		nonstructural protein NS4B	2311	Yes	21.1075	0	0	-97.522	Negative	0.0002941		nonstructural protein NS5	3007	Yes	5.89388	0	0	-28.7791	Negative	0.0337181		nonstructural protein NS5	2569	N/A	2.72211	0	0	-12.0829	Negative	0.0890104
nonstructural protein NS4A	2138	Yes	4.04902	0	0	-15.5455	Negative	0.0149605		nonstructural protein NS4B	2312	Yes	4.22348	0	0	-19.5135	Negative	0.0178455		nonstructural protein NS5	3012	Yes	4.42469	0	0	-21.6053	Negative	0.0293879		nonstructural protein NS5	2575	N/A	4.32742	0	0	-19.2085	Negative	0.0254536
nonstructural protein NS4A	2140	Yes	3.00745	0	0	-11.5466	Negative	0.030553		nonstructural protein NS4B	2315	N/A	9.23608	0	0	-42.673	Negative	0.00161279		nonstructural protein NS5	3018	N/A	6.88151	0	0	-33.6016	Negative	0.00419288		nonstructural protein NS5	2585	N/A	1.97753	0	0	-8.77784	Negative	0.0969182
nonstructural protein NS4A	2142	Yes	2.53031	0	0	-9.71467	Negative	0.0858513		nonstructural protein NS4B	2318	Yes	4.04149	0	0	-18.6727	Negative	0.0624451		nonstructural protein NS5	3021	Yes	3.5868	0	0	-17.5139	Negative	0.0477795		nonstructural protein NS5	2589	N/A	2.91276	0	0	-12.9291	Negative	0.0334566
nonstructural protein NS4A	2145	N/A	1.81269	0	0	-6.9595	Negative	0.0935142		nonstructural protein NS4B	2321	N/A	3.72193	0	0	-17.1963	Negative	0.0567438		nonstructural protein NS5	3035	N/A	2.99891	0	0	-14.6433	Negative	0.0815323		nonstructural protein NS5	2596	N/A	3.75754	0	0	-16.6789	Negative	0.024887
nonstructural protein NS4A	2148	Yes	2.35553	0	0	-9.04364	Negative	0.0362183		nonstructural protein NS4B	2331	N/A	2.72762	0	0	-12.6023	Negative	0.0808736		nonstructural protein NS5	3047	N/A	3.88345	0	0	-18.9624	Negative	0.0633307		nonstructural protein NS5	2597	N/A	4.63966	0	0	-20.5945	Negative	0.0288799
nonstructural protein NS4A	2158	N/A	3.38392	0	0	-12.992	Negative	0.0562968		nonstructural protein NS4B	2332	N/A	2.51093	0	0	-11.6011	Negative	0.0900087		nonstructural protein NS5	3058	N/A	14.0426	0	0	-68.5684	Negative	0.000855756		nonstructural protein NS5	2600	N/A	2.97623	0	0	-13.2109	Negative	0.0449274
nonstructural protein NS4A	2163	N/A	2.44692	0	0	-9.39451	Negative	0.0359848		nonstructural protein NS4B	2341	N/A	7.24511	0	0	-33.4742	Negative	0.0103826		nonstructural protein NS5	3062	N/A	6.63001	0	0	-32.3736	Negative	0.0237639		nonstructural protein NS5	2602	N/A	4.55503	0	0	-20.2188	Negative	0.0242957
nonstructural protein NS4A	2165	N/A	5.15134	0	0	-19.7776	Negative	0.0178275		nonstructural protein NS4B	2346	Yes	2.37425	0	0	-10.9696	Negative	0.0929163		nonstructural protein NS5	3089	N/A	2.52339	0	0	-12.3214	Negative	0.0860653		nonstructural protein NS5	2605	N/A	4.20042	0	0	-18.6448	Negative	0.0179448
nonstructural protein NS4A	2171	Yes	3.59594	0	0	-13.806	Negative	0.0185503		nonstructural protein NS4B	2347	N/A	5.76829	0	0	-26.651	Negative	0.015114		nonstructural protein NS5	3093	Yes	3.27957	0	0	-16.0138	Negative	0.0365904		nonstructural protein NS5	2609	N/A	2.72211	0	0	-12.0829	Negative	0.0766158
nonstructural protein NS4A	2172	N/A	3.34769	0	0	-12.8529	Negative	0.0592427		nonstructural protein NS4B	2349	N/A	2.13471	0	0	-9.8629	Negative	0.0954361		nonstructural protein NS5	3099	Yes	5.20468	0	0	-25.4139	Negative	0.0180936		nonstructural protein NS5	2618	N/A	2.49363	0	0	-11.0687	Negative	0.0848098
nonstructural protein NS4A	2176	Yes	2.13212	0	0	-8.18589	Negative	0.0961942		nonstructural protein NS4B	2354	N/A	4.18029	0	0	-19.314	Negative	0.0376845		nonstructural protein NS5	3139	N/A	2.37538	0	0	-11.5987	Negative	0.0932565		nonstructural protein NS5	2626	N/A	6.445	0	0	-28.608	Negative	0.0270568
nonstructural protein NS4A	2177	N/A	7.69134	0	0	-29.5295	Negative	0.00214131		nonstructural protein NS4B	2355	N/A	4.22465	0	0	-19.519	Negative	0.036098		nonstructural protein NS5	3149	N/A	2.40382	0	0	-11.7376	Negative	0.0908227		nonstructural protein NS5	2628	N/A	2.58959	0	0	-11.4946	Negative	0.0818151
nonstructural protein NS4A	2179	Yes	3.98343	0	0	-15.2937	Negative	0.0367689		nonstructural protein NS4B	2363	N/A	5.7326	0	0	-26.4861	Negative	0.0131085		nonstructural protein NS5	3155	N/A	2.87964	0	0	-14.0609	Negative	0.0952681		nonstructural protein NS5	2633	N/A	4.78384	0	0	-21.2345	Negative	0.0169487
nonstructural protein NS4A	2182	N/A	4.04466	0	0	-15.5287	Negative	0.0114023		nonstructural protein NS4B	2370	N/A	2.26146	0	0	-10.4485	Negative	0.0865075		nonstructural protein NS5	3159	Yes	3.32549	0	0	-16.238	Negative	0.0460262		nonstructural protein NS5	2639	N/A	3.93683	0	0	-17.4748	Negative	0.0307833
nonstructural protein NS4A	2203	N/A	4.39454	0	0	-16.8721	Negative	0.016053		nonstructural protein NS4B	2376	N/A	6.78158	0	0	-31.3326	Negative	0.00350665		nonstructural protein NS5	3161	N/A	2.52902	0	0	-12.3489	Negative	0.094446		nonstructural protein NS5	2651	N/A	6.56272	0	0	-29.1305	Negative	0.00449986
nonstructural protein NS4A	2205	Yes	2.39475	0	0	-9.19421	Negative	0.0930676		nonstructural protein NS4B	2382	N/A	3.19897	0	0	-14.7801	Negative	0.0284861		nonstructural protein NS5	3165	Yes	4.36917	0	0	-21.3342	Negative	0.0198994		nonstructural protein NS5	2666	N/A	2.57616	0	0	-11.435	Negative	0.0994536
nonstructural protein NS4A	2207	N/A	2.24529	0	0	-8.62039	Negative	0.0998119		nonstructural protein NS4B	2387	N/A	2.88835	0	0	-13.3449	Negative	0.0806783		nonstructural protein NS5	3166	N/A	2.53398	0	0	-12.3731	Negative	0.0959735		nonstructural protein NS5	2667	N/A	2.17733	0	0	-9.66471	Negative	0.0962628
nonstructural protein NS4A	2209	Yes	2.56278	0	0	-9.83934	Negative	0.0842816		nonstructural protein NS4B	2389	N/A	5.87392	0	0	-27.139	Negative	0.0117394		nonstructural protein NS5	3173	N/A	5.52094	0	0	-26.9581	Negative	0.0162007		nonstructural protein NS5	2670	N/A	6.34812	0	0	-28.178	Negative	0.00898704
nonstructural protein NS4A	2213	N/A	6.26974	0	0	-24.0715	Negative	0.00673958		nonstructural protein NS4B	2397	Yes	2.37425	0	0	-10.9696	Negative	0.0893317		nonstructural protein NS5	3180	N/A	2.87923	0	0	-14.0589	Negative	0.0844235		nonstructural protein NS5	2671	N/A	2.58959	0	0	-11.4946	Negative	0.082616
2K protein	2226	Yes	9.62067	0	0	-36.9368	Negative	0.00128576		nonstructural protein NS4B	2411	N/A	3.37884	0	0	-15.6111	Negative	0.0778496		nonstructural protein NS5	3192	N/A	14.6219	0	0	-71.397	Negative	0.000415877		nonstructural protein NS5	2673	N/A	5.31246	0	0	-23.5809	Negative	0.0255622
nonstructural protein NS4B	2249	Yes	2.91744	0	0	-11.201	Negative	0.0685033		nonstructural protein NS4B	2420	N/A	3.14513	0	0	-14.5313	Negative	0.0807971		nonstructural protein NS5	3218	N/A	2.89103	0	0	-14.1166	Negative	0.0950028		nonstructural protein NS5	2677	N/A	4.46728	0	0	-19.8293	Negative	0.0187429
nonstructural protein NS4B	2256	N/A	2.23394	0	0	-8.57681	Negative	0.0840268		nonstructural protein NS4B	2429	N/A	2.11773	0	0	-9.78445	Negative	0.096913		nonstructural protein NS5	3241	Yes	6.87779	0	0	-33.5835	Negative	0.00438199		nonstructural protein NS5	2690	N/A	3.44612	0	0	-15.2966	Negative	0.0241544
nonstructural protein NS4B	2266	Yes	1.92502	0	0	-7.39077	Negative	0.0941329		nonstructural protein NS4B	2436	Yes	2.00888	0	0	-9.28154	Negative	0.0952223		nonstructural protein NS5	3243	N/A	5.88535	0	0	-28.7375	Negative	0.0194739		nonstructural protein NS5	2692	N/A	4.03883	0	0	-17.9275	Negative	0.0337726
nonstructural protein NS4B	2270	Yes	1.69718	0	0	-6.51602	Negative	0.0977185		nonstructural protein NS4B	2437	N/A	4.90781	0	0	-22.6753	Negative	0.0462431		nonstructural protein NS5	3247	N/A	5.20556	0	0	-25.4181	Negative	0.0161037		nonstructural protein NS5	2700	N/A	2.88074	0	0	-12.787	Negative	0.0736165
nonstructural protein NS4B	2274	N/A	2.23275	0	0	-8.57224	Negative	0.0840752		nonstructural protein NS4B	2441	N/A	2.37785	0	0	-10.9863	Negative	0.0875688		nonstructural protein NS5	3249	N/A	2.23524	0	0	-10.9144	Negative	0.0968558		nonstructural protein NS5	2701	N/A	4.45573	0	0	-19.778	Negative	0.024464
nonstructural protein NS4B	2278	N/A	7.31997	0.786952	0.108	-25.0824	Negative	0.0396805		nonstructural protein NS4B	2449	N/A	2.53561	0	0	-11.7152	Negative	0.0877529		nonstructural protein NS5	3261	Yes	2.5111	0	0	-12.2614	Negative	0.0928153		nonstructural protein NS5	2702	N/A	2.20091	0	0	-9.76937	Negative	0.0876214
nonstructural protein NS4B	2282	N/A	1.81257	0	0	-6.95904	Negative	0.0934386		nonstructural protein NS4B	2450	N/A	2.34252	0	0	-10.823	Negative	0.0893941		nonstructural protein NS5	3266	N/A	5.19427	0	0	-25.363	Negative	0.0244578		nonstructural protein NS5	2703	N/A	4.87374	0	0	-21.6335	Negative	0.0254255
nonstructural protein NS4B	2284	Yes	2.36386	0	0	-9.07562	Negative	0.0690223		nonstructural protein NS4B	2457	N/A	2.72128	0	0	-12.573	Negative	0.084369		nonstructural protein NS5	3269	Yes	5.89388	0	0	-28.7791	Negative	0.0337181		nonstructural protein NS5	2714	N/A	2.39175	0	0	-10.6165	Negative	0.0904118
nonstructural protein NS4B	2291	N/A	3.66788	0	0	-14.0822	Negative	0.0200936		nonstructural protein NS4B	2458	N/A	4.96952	0	0	-22.9604	Negative	0.0165787		nonstructural protein NS5	3273	N/A	4.71431	0	0	-23.0194	Negative	0.0230243		nonstructural protein NS5	2715	N/A	4.9976	0	0	-22.1833	Negative	0.0143312
nonstructural protein NS4B	2301	N/A	3.89141	0	0	-14.9404	Negative	0.0181646		nonstructural protein NS4B	2465	N/A	4.79111	0	0	-22.1361	Negative	0.0149354		nonstructural protein NS5	3279	Yes	4.40383	0	0	-21.5034	Negative	0.0297169		nonstructural protein NS5	2717	N/A	2.49363	0	0	-11.0687	Negative	0.0767182
nonstructural protein NS4B	2303	Yes	4.28986	0	0	-16.4702	Negative	0.0159063		nonstructural protein NS4B	2467	N/A	2.41257	0	0	-11.1467	Negative	0.092168		nonstructural protein NS5	3281	Yes	2.47843	0	0	-12.1019	Negative	0.083264		nonstructural protein NS5	2730	N/A	5.51879	0	0	-24.4967	Negative	0.019484
nonstructural protein NS4B	2312	N/A	2.11497	0	0	-8.12005	Negative	0.0797468		nonstructural protein NS4B	2469	Yes	2.43375	0	0	-11.2445	Negative	0.0730964		nonstructural protein NS5	3288	Yes	5.23124	0	0	-25.5435	Negative	0.0275301		nonstructural protein NS5	2731	N/A	4.57653	0	0	-20.3142	Negative	0.0174365
nonstructural protein NS4B	2315	N/A	7.33856	0	0	-28.1751	Negative	0.00258629		nonstructural protein NS4B	2471	Yes	5.10075	0	0	-23.5668	Negative	0.0130828		nonstructural protein NS5	3295	Yes	6.92936	0	0	-33.8353	Negative	0.00431359		nonstructural protein NS5	2743	N/A	3.60802	0	0	-16.0152	Negative	0.0269511
nonstructural protein NS4B	2318	N/A	3.54475	0	0	-13.6094	Negative	0.0196618		nonstructural protein NS4B	2474	Yes	2.81762	0	0	-13.0181	Negative	0.0660452		nonstructural protein NS5	3298	N/A	2.87561	0	0	-14.0413	Negative	0.0845077		nonstructural protein NS5	2744	N/A	2.28624	0	0	-10.1481	Negative	0.0920446
nonstructural protein NS4B	2319	N/A	17.8771	0	0	-68.6359	Negative	0.00679675		nonstructural protein NS4B	2479	N/A	5.52018	0	0	-25.5046	Negative	0.0239397		nonstructural protein NS5	3300	N/A	7.99104	0	0	-39.0193	Negative	0.00763701		nonstructural protein NS5	2745	N/A	6.7359	0	0	-29.8992	Negative	0.00889064
nonstructural protein NS4B	2325	Yes	3.00669	0	0	-11.5436	Negative	0.0306104		nonstructural protein NS4B	2482	Yes	2.15657	0	0	-9.9639	Negative	0.0999398		nonstructural protein NS5	3304	N/A	2.89704	0	0	-14.1459	Negative	0.0854932		nonstructural protein NS5	2753	Yes	6.44035	0	0	-28.5873	Negative	0.0113687
nonstructural protein NS4B	2340	N/A	1.82597	0	0	-7.01049	Negative	0.0928052		nonstructural protein NS4B	2487	N/A	5.87392	0	0	-27.139	Negative	0.0117394		nonstructural protein NS5	3308	Yes	5.07369	0	0	-24.7742	Negative	0.0411972		nonstructural protein NS5	2760	N/A	2.39863	0	0	-10.647	Negative	0.0893405
nonstructural protein NS4B	2344	N/A	4.38756	0	0	-16.8453	Negative	0.0280601		nonstructural protein NS4B	2488	N/A	7.00362	0.767547	0.11	-28.8122	Negative	0.0774422		nonstructural protein NS5	3330	N/A	3.12872	0	0	-15.2772	Negative	0.0359724		nonstructural protein NS5	2778	N/A	4.17803	0	0	-18.5454	Negative	0.0180477
nonstructural protein NS4B	2348	Yes	1.92502	0	0	-7.39077	Negative	0.0941329		nonstructural protein NS5	2494	N/A	2.24818	0	0	-10.3872	Negative	0.087437		nonstructural protein NS5	3334	Yes	2.5111	0	0	-12.2614	Negative	0.0928153		nonstructural protein NS5	2780	N/A	2.72211	0	0	-12.0829	Negative	0.0975551
nonstructural protein NS4B	2356	N/A	6.11168	0	0	-23.4647	Negative	0.00244057		nonstructural protein NS5	2499	Yes	1.95039	0	0	-9.0113	Negative	0.0997523		nonstructural protein NS5	3337	N/A	11.6185	0	0	-56.7318	Negative	0.00244479		nonstructural protein NS5	2782	N/A	2.21726	0	0	-9.84195	Negative	0.094599
nonstructural protein NS4B	2361	N/A	3.53573	0	0	-13.5748	Negative	0.0197184		nonstructural protein NS5	2502	Yes	2.13411	0	0	-9.86013	Negative	0.0992933		nonstructural protein NS5	3350	N/A	2.35347	0	0	-11.4917	Negative	0.0925182		nonstructural protein NS5	2784	N/A	4.4248	0	0	-19.6408	Negative	0.0235679
nonstructural protein NS4B	2363	N/A	4.38674	0	0	-16.8421	Negative	0.0263392		nonstructural protein NS5	2506	N/A	2.85385	0	0	-13.1855	Negative	0.0716976		nonstructural protein NS5	3352	N/A	2.8756	0	0	-14.0412	Negative	0.0860231		nonstructural protein NS5	2785	N/A	5.4783	0	0	-24.317	Negative	0.0151536
nonstructural protein NS4B	2364	N/A	1.8314	0	0	-7.03133	Negative	0.092568		nonstructural protein NS5	2509	N/A	2.88835	0	0	-13.3449	Negative	0.0806783		nonstructural protein NS5	3357	Yes	4.68169	0	0	-22.8602	Negative	0.020478		nonstructural protein NS5	2789	N/A	2.07661	0	0	-9.21763	Negative	0.0936437
nonstructural protein NS4B	2373	Yes	3.20098	0	0	-12.2896	Negative	0.0280032		nonstructural protein NS5	2512	N/A	4.85693	0	0	-22.4402	Negative	0.0177498		nonstructural protein NS5	3365	N/A	5.18122	0	0	-25.2993	Negative	0.0160366		nonstructural protein NS5	2809	N/A	2.49363	0	0	-11.0687	Negative	0.0856351
nonstructural protein NS4B	2374	N/A	5.28669	0	0	-20.2973	Negative	0.0043149		nonstructural protein NS5	2517	N/A	3.51787	0	0	-16.2535	Negative	0.0978473		nonstructural protein NS5	3379	Yes	5.19956	0	0	-25.3889	Negative	0.0245012		nonstructural protein NS5	2820	N/A	4.86867	0	0	-21.611	Negative	0.0164591
nonstructural protein NS4B	2389	N/A	1.94057	0	0	-7.45047	Negative	0.0950983		nonstructural protein NS5	2524	N/A	2.76067	0	0	-12.755	Negative	0.0804743		nonstructural protein NS5	3386	N/A	3.49621	0	0	-17.0716	Negative	0.0377887		nonstructural protein NS5	2826	N/A	2.3159	0	0	-10.2798	Negative	0.0817866
nonstructural protein NS4B	2391	N/A	1.81024	0	0	-6.95009	Negative	0.0936232		nonstructural protein NS5	2526	N/A	10.0923	0	0	-46.629	Negative	0.002176												nonstructural protein NS5	2829	N/A	2.20091	0	0	-9.76937	Negative	0.0868556
nonstructural protein NS4B	2393	Yes	4.038	0	0	-15.5032	Negative	0.0174746		nonstructural protein NS5	2532	N/A	2.34252	0	0	-10.823	Negative	0.0884357												nonstructural protein NS5	2832	N/A	8.26167	0	0	-36.6718	Negative	0.00504973
nonstructural protein NS4B	2394	N/A	2.74079	0	0	-10.5228	Negative	0.0297719		nonstructural protein NS5	2535	N/A	5.43072	0	0	-25.0913	Negative	0.0131756												nonstructural protein NS5	2834	N/A	2.09921	0	0	-9.31795	Negative	0.0926983
nonstructural protein NS4B	2395	N/A	1.99557	0	0	-7.66163	Negative	0.0912154		nonstructural protein NS5	2536	N/A	12.1624	0	0	-56.1934	Negative	0.0012426												nonstructural protein NS5	2842	N/A	5.51199	0	0	-24.4666	Negative	0.0195355
nonstructural protein NS4B	2399	Yes	4.03789	0	0	-15.5028	Negative	0.0174908		nonstructural protein NS5	2544	N/A	7.02991	0	0	-32.48	Negative	0.0134402												nonstructural protein NS5	2843	N/A	3.95446	0	0	-17.553	Negative	0.0250361
nonstructural protein NS4B	2401	N/A	4.23121	0	0	-16.245	Negative	0.0162286		nonstructural protein NS5	2545	N/A	2.13421	0	0	-9.86059	Negative	0.0910908												nonstructural protein NS5	2847	N/A	4.97465	0	0	-22.0814	Negative	0.0159034
nonstructural protein NS4B	2404	N/A	1.89056	0	0	-7.25847	Negative	0.0971261		nonstructural protein NS5	2549	N/A	2.33653	0	0	-10.7954	Negative	0.0853924												nonstructural protein NS5	2850	N/A	3.78972	0	0	-16.8218	Negative	0.0235879
nonstructural protein NS4B	2410	N/A	2.6103	0	0	-10.0218	Negative	0.0374807		nonstructural protein NS5	2560	N/A	8.26628	0	0	-38.1923	Negative	0.00845746												nonstructural protein NS5	2856	N/A	2.17138	0	0	-9.6383	Negative	0.0912211
nonstructural protein NS4B	2414	N/A	4.00828	0	0	-15.3891	Negative	0.0165589		nonstructural protein NS5	2567	Yes	2.53438	0	0	-11.7095	Negative	0.0803516												nonstructural protein NS5	2862	N/A	4.49718	0	0	-19.962	Negative	0.0169695
nonstructural protein NS4B	2421	Yes	2.49719	0	0	-9.58751	Negative	0.0845455		nonstructural protein NS5	2570	N/A	2.85385	0	0	-13.1855	Negative	0.0788648												nonstructural protein NS5	2865	N/A	4.63438	0	0	-20.571	Negative	0.0159687
nonstructural protein NS4B	2430	N/A	3.83688	0	0	-14.731	Negative	0.0187811		nonstructural protein NS5	2573	N/A	5.29474	0	0	-24.463	Negative	0.0191197												nonstructural protein NS5	2866	N/A	2.28624	0	0	-10.1481	Negative	0.0929275
nonstructural protein NS4B	2431	N/A	5.43583	0	0	-20.8699	Negative	0.00406812		nonstructural protein NS5	2577	N/A	2.63985	0	0	-12.1968	Negative	0.0777841												nonstructural protein NS5	2870	N/A	4.70146	0	0	-20.8688	Negative	0.0149361
nonstructural protein NS4B	2434	N/A	1.813	0	0	-6.96069	Negative	0.0934198		nonstructural protein NS5	2586	Yes	3.27838	0	0	-15.1469	Negative	0.0360435												nonstructural protein NS5	2881	N/A	5.31086	0	0	-23.5738	Negative	0.0188016
nonstructural protein NS4B	2435	N/A	2.56932	0	0	-9.86444	Negative	0.0831641		nonstructural protein NS5	2587	N/A	4.9957	0	0	-23.0814	Negative	0.0173934												nonstructural protein NS5	2891	N/A	4.32653	0	0	-19.2046	Negative	0.017407
nonstructural protein NS4B	2436	Yes	4.3486	0	0	-16.6957	Negative	0.0191866		nonstructural protein NS5	2613	N/A	2.53481	0	0	-11.7115	Negative	0.091468												nonstructural protein NS5	2893	N/A	8.70884	0	0	-38.6567	Negative	0.00250033
nonstructural protein NS4B	2442	N/A	7.68993	0	0	-29.5241	Negative	0.000843576		nonstructural protein NS5	2617	N/A	2.94549	0	0	-13.6089	Negative	0.0811814												nonstructural protein NS5	2895	N/A	2.0595	0	0	-9.14168	Negative	0.0934815
nonstructural protein NS4B	2445	Yes	3.358	0	0	-12.8924	Negative	0.0297037		nonstructural protein NS5	2618	N/A	7.0958	0	0	-32.7844	Negative	0.0246762												nonstructural protein NS5	2916	N/A	2.38411	0	0	-10.5826	Negative	0.0813341
nonstructural protein NS4B	2449	N/A	5.30793	0	0	-20.3788	Negative	0.00971198		nonstructural protein NS5	2622	N/A	3.14513	0	0	-14.5313	Negative	0.0696765												nonstructural protein NS5	2927	N/A	2.4187	0	0	-10.7361	Negative	0.0786257
nonstructural protein NS4B	2459	Yes	2.02757	0	0	-7.78449	Negative	0.0898051		nonstructural protein NS5	2623	N/A	2.54489	0	0	-11.758	Negative	0.0834248												nonstructural protein NS5	2928	N/A	3.03368	0	0	-13.4659	Negative	0.0718436
nonstructural protein NS4B	2460	N/A	1.81731	0	0	-6.97724	Negative	0.0933069		nonstructural protein NS5	2632	N/A	5.1682	0	0	-23.8784	Negative	0.015374												nonstructural protein NS5	2939	N/A	5.03053	0	0	-22.3295	Negative	0.0280339
nonstructural protein NS4B	2464	Yes	1.82921	0	0	-7.02292	Negative	0.0991611		nonstructural protein NS5	2640	N/A	2.81656	0	0	-13.0132	Negative	0.0435332												nonstructural protein NS5	2948	N/A	5.1652	0	0	-22.9272	Negative	0.00898725
nonstructural protein NS4B	2468	N/A	2.22629	0	0	-8.54744	Negative	0.0843595		nonstructural protein NS5	2645	N/A	9.24475	0	0	-42.7131	Negative	0.00343586												nonstructural protein NS5	2953	N/A	10.1352	0	0	-44.988	Negative	0.00104389
nonstructural protein NS4B	2481	Yes	1.69718	0	0	-6.51602	Negative	0.0977185		nonstructural protein NS5	2653	N/A	4.54531	0	0	-21.0005	Negative	0.0319944												nonstructural protein NS5	2963	Yes	5.33624	0	0	-23.6864	Negative	0.0274322
nonstructural protein NS4B	2482	N/A	2.68951	0	0	-10.3259	Negative	0.0826923		nonstructural protein NS5	2665	Yes	2.33458	0	0	-10.7864	Negative	0.0943668												nonstructural protein NS5	2982	N/A	4.86432	0	0	-21.5917	Negative	0.0177738
nonstructural protein NS4B	2484	N/A	3.3611	0	0	-12.9043	Negative	0.0610968		nonstructural protein NS5	2667	Yes	2.0381	0	0	-9.41654	Negative	0.0973479												nonstructural protein NS5	2989	N/A	8.67889	0	0	-38.5238	Negative	0.00216016
nonstructural protein NS5	2494	Yes	3.62053	0	0	-13.9004	Negative	0.0183814		nonstructural protein NS5	2675	N/A	2.70654	0	0	-12.5049	Negative	0.0847116												nonstructural protein NS5	2998	N/A	6.83419	0	0	-30.3355	Negative	0.00397741
nonstructural protein NS5	2497	Yes	1.69718	0	0	-6.51602	Negative	0.0977185		nonstructural protein NS5	2681	Yes	2.81762	0	0	-13.0181	Negative	0.0728215												nonstructural protein NS5	3000	N/A	8.94698	0	0	-39.7137	Negative	0.00425286
nonstructural protein NS5	2508	N/A	1.94602	0	0	-7.4714	Negative	0.0864575		nonstructural protein NS5	2688	Yes	3.78159	0	0	-17.4719	Negative	0.0660339												nonstructural protein NS5	3004	N/A	5.26161	0	0	-23.3552	Negative	0.0287673
nonstructural protein NS5	2514	N/A	2.22351	0	0	-8.53677	Negative	0.0749705		nonstructural protein NS5	2713	N/A	5.42707	0	0	-25.0744	Negative	0.0207005												nonstructural protein NS5	3015	N/A	2.49363	0	0	-11.0687	Negative	0.0848098
nonstructural protein NS5	2521	Yes	5.61426	0	0	-21.5549	Negative	0.0158325		nonstructural protein NS5	2715	Yes	4.72968	0	0	-21.8523	Negative	0.0164024												nonstructural protein NS5	3020	N/A	2.21726	0	0	-9.84195	Negative	0.094599
nonstructural protein NS5	2526	N/A	4.61309	0	0	-17.7111	Negative	0.0149718		nonstructural protein NS5	2732	N/A	2.71418	0	0	-12.5402	Negative	0.0845642												nonstructural protein NS5	3023	N/A	1.98191	0	0	-8.79728	Negative	0.0988102
nonstructural protein NS5	2530	N/A	2.22625	0	0	-8.54729	Negative	0.0842815		nonstructural protein NS5	2734	N/A	6.96686	0	0	-32.1887	Negative	0.0167654												nonstructural protein NS5	3024	N/A	4.59657	0	0	-20.4032	Negative	0.015693
nonstructural protein NS5	2534	N/A	1.8113	0	0	-6.95416	Negative	0.0934943		nonstructural protein NS5	2741	N/A	2.2496	0	0	-10.3937	Negative	0.0873799												nonstructural protein NS5	3026	N/A	2.41507	0	0	-10.72	Negative	0.088813
nonstructural protein NS5	2544	N/A	4.3816	0	0	-16.8224	Negative	0.0145115		nonstructural protein NS5	2742	N/A	4.20924	0	0	-19.4478	Negative	0.0191716												nonstructural protein NS5	3029	N/A	2.19166	0	0	-9.72831	Negative	0.0957574
nonstructural protein NS5	2552	N/A	4.50935	0	0	-17.3128	Negative	0.0124613		nonstructural protein NS5	2743	N/A	6.581	0	0	-30.4059	Negative	0.0220627												nonstructural protein NS5	3033	N/A	2.58963	0	0	-11.4948	Negative	0.0833986
nonstructural protein NS5	2553	Yes	2.2927	0	0	-8.80241	Negative	0.0707899		nonstructural protein NS5	2749	Yes	4.00171	0	0	-18.4889	Negative	0.0561643												nonstructural protein NS5	3037	N/A	3.85737	0	0	-17.122	Negative	0.0236174
nonstructural protein NS5	2556	Yes	2.41583	0	0	-9.27515	Negative	0.0360276		nonstructural protein NS5	2750	N/A	2.26146	0	0	-10.4485	Negative	0.0874503												nonstructural protein NS5	3045	N/A	2.31584	0	0	-10.2795	Negative	0.0810598
nonstructural protein NS5	2562	N/A	2.2055	0	0	-8.46762	Negative	0.0850418		nonstructural protein NS5	2751	N/A	2.85385	0	0	-13.1855	Negative	0.0716976												nonstructural protein NS5	3054	N/A	4.65806	0	0	-20.6761	Negative	0.0159368
nonstructural protein NS5	2570	N/A	1.8646	0	0	-7.1588	Negative	0.0993915		nonstructural protein NS5	2754	N/A	4.45296	0	0	-20.5738	Negative	0.0266838												nonstructural protein NS5	3059	N/A	2.20091	0	0	-9.76937	Negative	0.0876214
nonstructural protein NS5	2573	N/A	3.97547	0	0	-15.2631	Negative	0.0293159		nonstructural protein NS5	2764	N/A	7.92043	0	0	-36.5944	Negative	0.00710709												nonstructural protein NS5	3062	N/A	2.57623	0	0	-11.4353	Negative	0.086005
nonstructural protein NS5	2574	N/A	1.89051	0	0	-7.25828	Negative	0.0898107		nonstructural protein NS5	2766	N/A	6.83456	0	0	-31.5774	Negative	0.0114224												nonstructural protein NS5	3078	N/A	4.74601	0	0	-21.0665	Negative	0.0171693
nonstructural protein NS5	2579	N/A	1.89141	0	0	-7.26173	Negative	0.0911		nonstructural protein NS5	2768	Yes	5.16608	0	0	-23.8686	Negative	0.0369892												nonstructural protein NS5	3080	N/A	23.7431	0	0	-105.391	Negative	0.00567822
nonstructural protein NS5	2582	Yes	2.99223	0	0	-11.4881	Negative	0.0809915		nonstructural protein NS5	2776	N/A	6.59227	0	0	-30.458	Negative	0.00813419												nonstructural protein NS5	3100	N/A	2.1311	0	0	-9.4595	Negative	0.0903334
nonstructural protein NS5	2590	N/A	4.48884	0	0	-17.2341	Negative	0.0147973		nonstructural protein NS5	2786	N/A	7.85145	0	0	-36.2757	Negative	0.00931021												nonstructural protein NS5	3104	N/A	2.14806	0	0	-9.53478	Negative	0.0985148
nonstructural protein NS5	2591	Yes	1.9211	0	0	-7.37572	Negative	0.0872525		nonstructural protein NS5	2788	N/A	2.7298	0	0	-12.6124	Negative	0.0808193												nonstructural protein NS5	3119	N/A	2.21726	0	0	-9.84195	Negative	0.094599
nonstructural protein NS5	2596	Yes	4.038	0	0	-15.5032	Negative	0.0297886		nonstructural protein NS5	2791	N/A	7.36808	0	0	-34.0424	Negative	0.0164035												nonstructural protein NS5	3123	N/A	2.38411	0	0	-10.5826	Negative	0.0906626
nonstructural protein NS5	2597	N/A	1.90073	0	0	-7.29751	Negative	0.0916856		nonstructural protein NS5	2793	N/A	3.27265	0	0	-15.1205	Negative	0.029141												nonstructural protein NS5	3139	N/A	4.07525	0	0	-18.0892	Negative	0.0191969
nonstructural protein NS5	2605	N/A	3.85523	0	0	-14.8015	Negative	0.0228062		nonstructural protein NS5	2795	Yes	2.4072	0	0	-11.1219	Negative	0.0808744												nonstructural protein NS5	3141	N/A	2.40269	0	0	-10.665	Negative	0.0892034
nonstructural protein NS5	2606	Yes	6.34791	0	0	-24.3717	Negative	0.00496781		nonstructural protein NS5	2798	N/A	5.75943	0	0	-26.61	Negative	0.0098442												nonstructural protein NS5	3144	N/A	3.19467	0	0	-14.1805	Negative	0.0365518
nonstructural protein NS5	2607	N/A	1.94506	0	0	-7.46771	Negative	0.0937993		nonstructural protein NS5	2800	N/A	6.40065	0	0	-29.5726	Negative	0.0237653												nonstructural protein NS5	3148	Yes	2.14942	0	0	-9.54082	Negative	0.0973435
nonstructural protein NS5	2618	Yes	4.34296	0	0	-16.674	Negative	0.0146139		nonstructural protein NS5	2804	Yes	4.40277	0	0	-20.3419	Negative	0.0667557												nonstructural protein NS5	3151	N/A	5.33953	0	0	-23.701	Negative	0.0141139
nonstructural protein NS5	2621	N/A	5.48494	0	0	-21.0584	Negative	0.00672379		nonstructural protein NS5	2810	Yes	3.00575	0	0	-13.8873	Negative	0.0782129												nonstructural protein NS5	3152	N/A	8.03983	0	0	-35.6871	Negative	0.00293598
nonstructural protein NS5	2624	Yes	2.02757	0	0	-7.78449	Negative	0.0897215		nonstructural protein NS5	2813	N/A	12.5415	0	0	-57.9449	Negative	0.00126249												nonstructural protein NS5	3153	N/A	5.54217	0	0	-24.6005	Negative	0.0174621
nonstructural protein NS5	2626	N/A	6.95014	0	0	-26.6838	Negative	0.0045634		nonstructural protein NS5	2825	N/A	2.56335	0	0	-11.8433	Negative	0.0841818												nonstructural protein NS5	3156	Yes	3.34068	0	0	-14.8286	Negative	0.0326314
nonstructural protein NS5	2627	N/A	11.6932	0	0	-44.894	Negative	0.000728708		nonstructural protein NS5	2854	N/A	2.69188	0	0	-12.4372	Negative	0.0752206												nonstructural protein NS5	3158	N/A	3.36999	0	0	-14.9587	Negative	0.072435
nonstructural protein NS5	2634	N/A	2.221	0	0	-8.52713	Negative	0.0844502		nonstructural protein NS5	2864	N/A	3.1447	0	0	-14.5293	Negative	0.0865038												nonstructural protein NS5	3162	N/A	2.72211	0	0	-12.0829	Negative	0.0940765
nonstructural protein NS5	2635	N/A	4.20612	0	0	-16.1486	Negative	0.0152631		nonstructural protein NS5	2867	N/A	5.99548	0	0	-27.7006	Negative	0.0142181												nonstructural protein NS5	3170	N/A	5.79679	0	0	-25.7307	Negative	0.0141053
nonstructural protein NS5	2636	N/A	3.56384	0	0	-13.6827	Negative	0.0343138		nonstructural protein NS5	2870	N/A	3.05956	0	0	-14.1359	Negative	0.0394306												nonstructural protein NS5	3178	N/A	5.44661	0	0	-24.1763	Negative	0.0150075
nonstructural protein NS5	2646	Yes	2.02757	0	0	-7.78449	Negative	0.0898051		nonstructural protein NS5	2872	N/A	5.24839	0	0	-24.2489	Negative	0.0228909												nonstructural protein NS5	3179	N/A	4.30579	0	0	-19.1125	Negative	0.0196683
nonstructural protein NS5	2648	N/A	1.89051	0	0	-7.25828	Negative	0.0890746		nonstructural protein NS5	2874	N/A	2.67569	0	0	-12.3624	Negative	0.0854989												nonstructural protein NS5	3194	N/A	4.03003	0	0	-17.8884	Negative	0.022199
nonstructural protein NS5	2650	Yes	1.87962	0	0	-7.21646	Negative	0.0935796		nonstructural protein NS5	2882	N/A	4.82014	0	0	-22.2703	Negative	0.0241353												nonstructural protein NS5	3199	N/A	5.54829	0	0	-24.6277	Negative	0.0227048
nonstructural protein NS5	2657	N/A	3.51165	0	0	-13.4824	Negative	0.0222891		nonstructural protein NS5	2885	Yes	5.08592	0	0	-23.4982	Negative	0.0202663												nonstructural protein NS5	3207	N/A	3.23837	0	0	-14.3744	Negative	0.0342187
nonstructural protein NS5	2659	Yes	1.87962	0	0	-7.21646	Negative	0.0936717		nonstructural protein NS5	2890	N/A	8.5304	0	0	-39.4126	Negative	0.00892735												nonstructural protein NS5	3216	N/A	4.71059	0	0	-20.9093	Negative	0.0228153
nonstructural protein NS5	2667	N/A	1.82078	0	0	-6.99056	Negative	0.0936183		nonstructural protein NS5	2893	Yes	5.67342	0	0	-26.2126	Negative	0.00856114												nonstructural protein NS5	3230	N/A	3.23235	0	0	-14.3477	Negative	0.0959086
nonstructural protein NS5	2670	Yes	4.62813	0	0	-17.7689	Negative	0.0188954		nonstructural protein NS5	2897	N/A	5.30138	0	0	-24.4937	Negative	0.0174636												nonstructural protein NS5	3235	N/A	5.52642	0	0	-24.5306	Negative	0.0109698
nonstructural protein NS5	2671	N/A	2.22922	0	0	-8.55869	Negative	0.0949948		nonstructural protein NS5	2906	N/A	2.24065	0	0	-10.3524	Negative	0.0957374												nonstructural protein NS5	3241	N/A	5.29679	0	0	-23.5113	Negative	0.018796
nonstructural protein NS5	2678	N/A	6.07721	0	0	-23.3324	Negative	0.0178517		nonstructural protein NS5	2908	N/A	7.55672	0	0	-34.914	Negative	0.0113142												nonstructural protein NS5	3242	Yes	3.12678	0	0	-13.8791	Negative	0.0813415
nonstructural protein NS5	2695	Yes	2.79897	0	0	-10.7461	Negative	0.028961		nonstructural protein NS5	2939	N/A	2.53212	0	0	-11.699	Negative	0.0819187												nonstructural protein NS5	3243	N/A	2.05133	0	0	-9.10542	Negative	0.0958446
nonstructural protein NS5	2700	Yes	1.92502	0	0	-7.39077	Negative	0.0941329		nonstructural protein NS5	2947	N/A	2.12951	0	0	-9.83888	Negative	0.0956705												nonstructural protein NS5	3255	N/A	5.41876	0	0	-24.0527	Negative	0.0199975
nonstructural protein NS5	2706	Yes	4.24508	0	0	-16.2982	Negative	0.0196104		nonstructural protein NS5	2948	N/A	5.61818	0	0	-25.9574	Negative	0.0157426												nonstructural protein NS5	3256	N/A	2.88074	0	0	-12.787	Negative	0.0937834
nonstructural protein NS5	2707	Yes	3.38913	0	0	-13.012	Negative	0.0201027		nonstructural protein NS5	2950	Yes	2.53431	0	0	-11.7092	Negative	0.0769273												nonstructural protein NS5	3259	N/A	2.72211	0	0	-12.0829	Negative	0.0758592
nonstructural protein NS5	2711	N/A	5.63374	0	0	-21.6297	Negative	0.016458		nonstructural protein NS5	2952	N/A	3.53654	0	0	-16.3397	Negative	0.0323398												nonstructural protein NS5	3261	N/A	4.06585	0	0	-18.0474	Negative	0.0300538
nonstructural protein NS5	2719	N/A	2.23275	0	0	-8.57224	Negative	0.0841539		nonstructural protein NS5	2955	Yes	3.29056	0	0	-15.2032	Negative	0.0334863												nonstructural protein NS5	3263	N/A	2.04572	0	0	-9.08052	Negative	0.0940386
nonstructural protein NS5	2728	N/A	4.36543	0	0	-16.7603	Negative	0.0193424		nonstructural protein NS5	2961	Yes	2.00888	0	0	-9.28154	Negative	0.0952461												nonstructural protein NS5	3266	N/A	2.42014	0	0	-10.7425	Negative	0.0811094
nonstructural protein NS5	2733	N/A	2.30989	0	0	-8.86841	Negative	0.0801772		nonstructural protein NS5	2972	N/A	5.3901	0	0	-24.9036	Negative	0.0124733												nonstructural protein NS5	3268	N/A	2.49363	0	0	-11.0687	Negative	0.0991283
nonstructural protein NS5	2743	N/A	1.90073	0	0	-7.29751	Negative	0.0916856		nonstructural protein NS5	2975	Yes	4.08321	0	0	-18.8655	Negative	0.0576306												nonstructural protein NS5	3273	N/A	3.02212	0	0	-13.4146	Negative	0.0308088
nonstructural protein NS5	2747	Yes	2.33161	0	0	-8.9518	Negative	0.0809959		nonstructural protein NS5	2983	Yes	4.66952	0	0	-21.5744	Negative	0.0403812												nonstructural protein NS5	3279	N/A	2.39495	0	0	-10.6307	Negative	0.0810171
nonstructural protein NS5	2764	Yes	1.87948	0	0	-7.21593	Negative	0.0905166		nonstructural protein NS5	3007	Yes	2.0381	0	0	-9.41654	Negative	0.0939812												nonstructural protein NS5	3285	N/A	2.20472	0	0	-9.78629	Negative	0.095228
nonstructural protein NS5	2768	N/A	4.91526	0	0	-18.8713	Negative	0.0122021		nonstructural protein NS5	3010	Yes	5.26115	0	0	-24.3078	Negative	0.0367897												nonstructural protein NS5	3286	N/A	10.771	0	0	-47.8102	Negative	0.00401374
nonstructural protein NS5	2780	N/A	9.85744	0	0	-37.8459	Negative	0.00178239		nonstructural protein NS5	3017	N/A	3.46695	0	0	-16.0182	Negative	0.030925												nonstructural protein NS5	3287	N/A	1.97758	0	0	-8.77806	Negative	0.0960863
nonstructural protein NS5	2785	Yes	2.65346	0	0	-10.1875	Negative	0.0866589		nonstructural protein NS5	3018	Yes	2.31185	0	0	-10.6813	Negative	0.075667												nonstructural protein NS5	3288	N/A	8.56577	0	0	-38.0216	Negative	0.00588311
nonstructural protein NS5	2787	N/A	1.94806	0	0	-7.47923	Negative	0.0946978		nonstructural protein NS5	3020	Yes	2.62655	0	0	-12.1353	Negative	0.0752693												nonstructural protein NS5	3296	N/A	5.32212	0	0	-23.6238	Negative	0.014434
nonstructural protein NS5	2789	N/A	5.16301	0	0	-19.8225	Negative	0.0129265		nonstructural protein NS5	3022	N/A	3.32627	0	0	-15.3682	Negative	0.0927814												nonstructural protein NS5	3309	N/A	2.47181	0	0	-10.9718	Negative	0.0882168
nonstructural protein NS5	2792	N/A	6.48708	0	0	-24.906	Negative	0.00722283		nonstructural protein NS5	3024	N/A	3.08777	0	0	-14.2663	Negative	0.0692622												nonstructural protein NS5	3310	N/A	4.45036	0	0	-19.7542	Negative	0.0240485
nonstructural protein NS5	2813	Yes	1.95799	0	0	-7.51735	Negative	0.093194		nonstructural protein NS5	3025	Yes	7.08674	0	0	-32.7425	Negative	0.00733532												nonstructural protein NS5	3316	N/A	4.06671	0	0	-18.0513	Negative	0.0197725
nonstructural protein NS5	2814	N/A	2.10499	0	0	-8.08173	Negative	0.0891626		nonstructural protein NS5	3033	N/A	2.90623	0	0	-13.4275	Negative	0.0759502												nonstructural protein NS5	3323	N/A	2.72211	0	0	-12.0829	Negative	0.0758592
nonstructural protein NS5	2815	Yes	7.0627	0	0	-27.116	Negative	0.00218424		nonstructural protein NS5	3038	N/A	4.07777	0	0	-18.8403	Negative	0.0624272												nonstructural protein NS5	3328	N/A	4.86824	0	0	-21.6091	Negative	0.00770993
nonstructural protein NS5	2821	Yes	2.16176	0	0	-8.29969	Negative	0.0778351		nonstructural protein NS5	3044	N/A	2.26146	0	0	-10.4485	Negative	0.0948651												nonstructural protein NS5	3338	N/A	2.85929	0	0	-12.6918	Negative	0.0918669
nonstructural protein NS5	2825	N/A	1.95701	0	0	-7.51359	Negative	0.0943252		nonstructural protein NS5	3055	N/A	5.77733	0	0	-26.6927	Negative	0.036562												nonstructural protein NS5	3343	N/A	6.37363	0	0	-28.2912	Negative	0.0115871
nonstructural protein NS5	2828	N/A	3.99643	0	0	-15.3436	Negative	0.0239553		nonstructural protein NS5	3058	N/A	5.77071	0	0	-26.6621	Negative	0.00980068												nonstructural protein NS5	3355	N/A	23.1787	0	0	-102.885	Negative	0.00573766
nonstructural protein NS5	2834	Yes	1.69718	0	0	-6.51602	Negative	0.0977185		nonstructural protein NS5	3059	Yes	5.16608	0	0	-23.8686	Negative	0.0369892												nonstructural protein NS5	3359	N/A	2.94437	0	0	-13.0694	Negative	0.0336246
nonstructural protein NS5	2836	Yes	2.13207	0	0	-8.1857	Negative	0.0776461		nonstructural protein NS5	3060	N/A	3.14513	0	0	-14.5313	Negative	0.0879083												nonstructural protein NS5	3360	Yes	5.49398	0	0	-24.3866	Negative	0.0137379
nonstructural protein NS5	2837	Yes	6.88461	0	0	-26.4322	Negative	0.00296788		nonstructural protein NS5	3064	N/A	3.49536	0	0	-16.1495	Negative	0.0853082												nonstructural protein NS5	3363	N/A	3.6374	0	0	-16.1456	Negative	0.0238724
nonstructural protein NS5	2838	N/A	9.76778	0	0	-37.5016	Negative	0.000201588		nonstructural protein NS5	3078	N/A	5.78174	0	0	-26.7131	Negative	0.0107677												nonstructural protein NS5	3378	N/A	2.72211	0	0	-12.0829	Negative	0.0684592
nonstructural protein NS5	2847	Yes	13.329	0	0	-51.1743	Negative	0.000361931		nonstructural protein NS5	3082	N/A	7.08442	0	0	-32.7318	Negative	0.00877648
nonstructural protein NS5	2853	Yes	1.69648	0	0	-6.51333	Negative	0.0978399		nonstructural protein NS5	3086	N/A	2.11106	0	0	-9.75363	Negative	0.0983732
nonstructural protein NS5	2861	N/A	3.99792	0	0	-15.3493	Negative	0.0165573		nonstructural protein NS5	3088	N/A	7.0089	0	0	-32.3829	Negative	0.0094509
nonstructural protein NS5	2865	Yes	3.78804	0	0	-14.5435	Negative	0.019011		nonstructural protein NS5	3091	N/A	4.30943	0	0	-19.9107	Negative	0.0172355
nonstructural protein NS5	2877	N/A	3.51274	0	0	-13.4865	Negative	0.0350411		nonstructural protein NS5	3095	N/A	4.29348	0	0	-19.837	Negative	0.0205983
nonstructural protein NS5	2878	Yes	3.46301	0	0	-13.2956	Negative	0.0281065		nonstructural protein NS5	3096	Yes	2.0381	0	0	-9.41654	Negative	0.0939812
nonstructural protein NS5	2880	N/A	5.10692	0	0	-19.6071	Negative	0.0131566		nonstructural protein NS5	3099	Yes	2.62891	0	0	-12.1462	Negative	0.0750354
nonstructural protein NS5	2881	Yes	1.87962	0	0	-7.21646	Negative	0.0936717		nonstructural protein NS5	3100	Yes	4.2252	0	0	-19.5215	Negative	0.0355369
nonstructural protein NS5	2883	Yes	4.09006	0	0	-15.7031	Negative	0.0218497		nonstructural protein NS5	3101	N/A	9.81495	0	0	-45.3476	Negative	0.00198102
nonstructural protein NS5	2886	N/A	4.15987	0	0	-15.9711	Negative	0.0205578		nonstructural protein NS5	3105	N/A	2.53481	0	0	-11.7115	Negative	0.091468
nonstructural protein NS5	2891	N/A	2.25399	0	0	-8.65379	Negative	0.0994949		nonstructural protein NS5	3111	Yes	3.23248	0	0	-14.9349	Negative	0.0624795
nonstructural protein NS5	2895	N/A	1.89056	0	0	-7.25847	Negative	0.0971261		nonstructural protein NS5	3119	N/A	14.4031	0.752018	0.052	-63.0715	Negative	0.00329608
nonstructural protein NS5	2899	N/A	1.87139	0	0	-7.18487	Negative	0.0890661		nonstructural protein NS5	3120	N/A	6.68632	0	0	-30.8925	Negative	0.0138461
nonstructural protein NS5	2900	Yes	2.16182	0	0	-8.29992	Negative	0.0777667		nonstructural protein NS5	3123	N/A	2.73116	0	0	-12.6187	Negative	0.0798298
nonstructural protein NS5	2901	Yes	6.63878	0	0	-25.4884	Negative	0.00599926		nonstructural protein NS5	3131	N/A	2.38021	0	0	-10.9972	Negative	0.0977231
nonstructural protein NS5	2907	N/A	1.96655	0	0	-7.55022	Negative	0.0939088		nonstructural protein NS5	3133	Yes	2.00888	0	0	-9.28154	Negative	0.0952223
nonstructural protein NS5	2909	Yes	1.92502	0	0	-7.39077	Negative	0.0941329		nonstructural protein NS5	3138	N/A	4.18357	0	0	-19.3292	Negative	0.0570516
nonstructural protein NS5	2920	Yes	1.92502	0	0	-7.39077	Negative	0.0940459		nonstructural protein NS5	3139	N/A	2.05859	0	0	-9.51121	Negative	0.0973454
nonstructural protein NS5	2923	Yes	4.29664	0	0	-16.4962	Negative	0.0217056		nonstructural protein NS5	3143	Yes	4.24421	0	0	-19.6093	Negative	0.0284438
nonstructural protein NS5	2925	Yes	2.02757	0	0	-7.78449	Negative	0.0897215		nonstructural protein NS5	3150	N/A	2.30861	0	0	-10.6664	Negative	0.0856867
nonstructural protein NS5	2934	N/A	4.27113	0	0	-16.3982	Negative	0.0243808		nonstructural protein NS5	3166	N/A	2.3796	0	0	-10.9944	Negative	0.0812019
nonstructural protein NS5	2940	N/A	6.70691	0	0	-25.75	Negative	0.00282039		nonstructural protein NS5	3167	N/A	8.21918	0.765676	0.093	-34.4371	Negative	0.0327058
nonstructural protein NS5	2953	N/A	11.3955	0	0	-43.751	Negative	0.000205115		nonstructural protein NS5	3179	N/A	2.75365	0	0	-12.7226	Negative	0.0812429
nonstructural protein NS5	2956	N/A	2.50157	0	0	-9.60433	Negative	0.0417756		nonstructural protein NS5	3181	N/A	9.54556	0	0	-44.1029	Negative	0.00188968
nonstructural protein NS5	2957	N/A	7.65649	0	0	-29.3957	Negative	0.00356694		nonstructural protein NS5	3183	N/A	5.93201	0	0	-27.4074	Negative	0.0551567
nonstructural protein NS5	2962	N/A	1.82078	0	0	-6.99056	Negative	0.0936183		nonstructural protein NS5	3192	N/A	7.56536	0	0	-34.9539	Negative	0.00819513
nonstructural protein NS5	2963	N/A	1.93923	0	0	-7.44533	Negative	0.0846559		nonstructural protein NS5	3203	N/A	5.69573	0	0	-26.3157	Negative	0.0232986
nonstructural protein NS5	2971	N/A	2.43955	0	0	-9.36622	Negative	0.0899484		nonstructural protein NS5	3204	N/A	5.1682	0	0	-23.8784	Negative	0.0230459
nonstructural protein NS5	2974	N/A	4.44126	0	0	-17.0514	Negative	0.0193167		nonstructural protein NS5	3211	N/A	2.52283	0	0	-11.6561	Negative	0.0857816
nonstructural protein NS5	2985	Yes	2.02757	0	0	-7.78449	Negative	0.0898051		nonstructural protein NS5	3212	N/A	2.11768	0	0	-9.78422	Negative	0.0935849
nonstructural protein NS5	2987	N/A	2.17245	0	0	-8.34073	Negative	0.0866835		nonstructural protein NS5	3216	Yes	2.44279	0	0	-11.2863	Negative	0.0881852
nonstructural protein NS5	2991	N/A	5.67353	0	0	-21.7825	Negative	0.00749032		nonstructural protein NS5	3217	Yes	2.81762	0	0	-13.0181	Negative	0.0728215
nonstructural protein NS5	2997	Yes	2.02757	0	0	-7.78449	Negative	0.0797579		nonstructural protein NS5	3219	N/A	11.786	0	0	-54.4543	Negative	0.0016357
nonstructural protein NS5	3004	N/A	3.24373	0	0	-12.4537	Negative	0.0452889		nonstructural protein NS5	3221	N/A	2.70541	0	0	-12.4997	Negative	0.0847115
nonstructural protein NS5	3009	Yes	2.87203	0	0	-11.0266	Negative	0.0838458		nonstructural protein NS5	3223	N/A	2.26665	0	0	-10.4725	Negative	0.0949892
nonstructural protein NS5	3013	N/A	5.64897	0	0	-21.6882	Negative	0.0114421		nonstructural protein NS5	3227	Yes	3.00575	0	0	-13.8873	Negative	0.0597473
nonstructural protein NS5	3016	N/A	2.47253	0	0	-9.49284	Negative	0.0425077		nonstructural protein NS5	3228	N/A	2.4096	0	0	-11.133	Negative	0.0843
nonstructural protein NS5	3021	Yes	2.88416	0	0	-11.0732	Negative	0.0621291		nonstructural protein NS5	3229	N/A	2.56335	0	0	-11.8433	Negative	0.0766143
nonstructural protein NS5	3026	Yes	4.2679	0	0	-16.3858	Negative	0.0160092		nonstructural protein NS5	3231	N/A	4.84877	0	0	-22.4025	Negative	0.0178419
nonstructural protein NS5	3028	N/A	1.81106	0	0	-6.95324	Negative	0.093504		nonstructural protein NS5	3235	Yes	6.17598	0	0	-28.5346	Negative	0.00920009
nonstructural protein NS5	3029	Yes	4.37766	0	0	-16.8072	Negative	0.0165177		nonstructural protein NS5	3244	N/A	2.52283	0	0	-11.6561	Negative	0.0990351
nonstructural protein NS5	3031	Yes	1.92502	0	0	-7.39077	Negative	0.0940459		nonstructural protein NS5	3246	N/A	2.66226	0	0	-12.3003	Negative	0.0389734
nonstructural protein NS5	3035	Yes	3.63789	0	0	-13.967	Negative	0.0203438		nonstructural protein NS5	3250	N/A	2.24818	0	0	-10.3872	Negative	0.0874159
nonstructural protein NS5	3038	Yes	2.88416	0	0	-11.0732	Negative	0.0620677		nonstructural protein NS5	3260	N/A	2.42158	0	0	-11.1883	Negative	0.0782165
nonstructural protein NS5	3041	N/A	1.98046	0	0	-7.60362	Negative	0.093445		nonstructural protein NS5	3264	Yes	2.05113	0	0	-9.47674	Negative	0.0940272
nonstructural protein NS5	3043	Yes	3.54887	0	0	-13.6253	Negative	0.0186456		nonstructural protein NS5	3269	N/A	2.56335	0	0	-11.8433	Negative	0.0766143
nonstructural protein NS5	3050	Yes	1.89982	0	0	-7.29402	Negative	0.0984431		nonstructural protein NS5	3277	N/A	3.08777	0	0	-14.2663	Negative	0.0942438
nonstructural protein NS5	3053	N/A	4.39755	0	0	-16.8836	Negative	0.0249216		nonstructural protein NS5	3282	N/A	2.52283	0	0	-11.6561	Negative	0.0780367
nonstructural protein NS5	3054	Yes	1.69718	0	0	-6.51602	Negative	0.0977185		nonstructural protein NS5	3290	N/A	5.73155	0	0	-26.4812	Negative	0.00904236
nonstructural protein NS5	3060	Yes	1.81822	0	0	-6.98073	Negative	0.0980273		nonstructural protein NS5	3291	Yes	2.53438	0	0	-11.7095	Negative	0.0803516
nonstructural protein NS5	3061	Yes	4.28127	0	0	-16.4372	Negative	0.0218675		nonstructural protein NS5	3305	N/A	8.52999	0	0	-39.4107	Negative	0.00620599
nonstructural protein NS5	3063	N/A	3.10896	0	0	-11.9363	Negative	0.0641105		nonstructural protein NS5	3309	Yes	2.15657	0	0	-9.9639	Negative	0.0999398
nonstructural protein NS5	3064	N/A	3.52289	0	0	-13.5255	Negative	0.0189682		nonstructural protein NS5	3312	N/A	3.14524	0	0	-14.5318	Negative	0.0725732
nonstructural protein NS5	3067	Yes	4.04629	0	0	-15.535	Negative	0.0174469		nonstructural protein NS5	3313	Yes	2.31185	0	0	-10.6813	Negative	0.099813
nonstructural protein NS5	3068	N/A	3.95304	0	0	-15.177	Negative	0.0197022		nonstructural protein NS5	3317	N/A	2.85385	0	0	-13.1855	Negative	0.0788648
nonstructural protein NS5	3078	Yes	2.65338	0	0	-10.1872	Negative	0.0678418		nonstructural protein NS5	3319	Yes	2.00888	0	0	-9.28154	Negative	0.0986492
nonstructural protein NS5	3080	N/A	1.8314	0	0	-7.03133	Negative	0.0926468		nonstructural protein NS5	3322	N/A	2.53561	0	0	-11.7152	Negative	0.0877529
nonstructural protein NS5	3084	Yes	3.53831	0	0	-13.5847	Negative	0.0220023		nonstructural protein NS5	3325	Yes	2.13411	0	0	-9.86013	Negative	0.0992933
nonstructural protein NS5	3094	N/A	4.51561	0	0	-17.3369	Negative	0.012609		nonstructural protein NS5	3329	N/A	3.14513	0	0	-14.5313	Negative	0.0986039
nonstructural protein NS5	3096	N/A	9.5036	0	0	-36.4874	Negative	0.000730786		nonstructural protein NS5	3331	N/A	12.387	0	0	-57.2311	Negative	0.000247995
nonstructural protein NS5	3102	N/A	4.28205	0	0	-16.4402	Negative	0.0159501		nonstructural protein NS5	3335	N/A	7.33086	0	0	-33.8704	Negative	0.00860228
nonstructural protein NS5	3105	Yes	4.68043	0	0	-17.9697	Negative	0.0107251		nonstructural protein NS5	3338	N/A	6.66221	0	0	-30.7811	Negative	0.0151815
nonstructural protein NS5	3106	Yes	2.02757	0	0	-7.78449	Negative	0.0898051		nonstructural protein NS5	3339	N/A	2.63985	0	0	-12.1968	Negative	0.0777841
nonstructural protein NS5	3108	Yes	3.02597	0	0	-11.6177	Negative	0.0302882		nonstructural protein NS5	3348	N/A	4.53095	0	0	-20.9341	Negative	0.01602
nonstructural protein NS5	3111	Yes	2.96999	0	0	-11.4027	Negative	0.0666253		nonstructural protein NS5	3349	Yes	2.62891	0	0	-12.1462	Negative	0.0774216
nonstructural protein NS5	3118	N/A	2.53726	0	0	-9.74136	Negative	0.0390369		nonstructural protein NS5	3352	N/A	2.80157	0	0	-12.944	Negative	0.0467864
nonstructural protein NS5	3120	N/A	1.96372	0	0	-7.53935	Negative	0.0930277		nonstructural protein NS5	3353	N/A	3.14524	0	0	-14.5318	Negative	0.0725732
nonstructural protein NS5	3128	N/A	2.13247	0	0	-8.18724	Negative	0.0791458		nonstructural protein NS5	3354	N/A	2.41055	0	0	-11.1374	Negative	0.0922228
nonstructural protein NS5	3130	N/A	2.30989	0	0	-8.86841	Negative	0.0801772		nonstructural protein NS5	3357	N/A	2.02609	0	0	-9.36105	Negative	0.0986324
nonstructural protein NS5	3132	Yes	1.69718	0	0	-6.51602	Negative	0.0977185		nonstructural protein NS5	3360	N/A	7.24017	0	0	-33.4514	Negative	0.0389867
nonstructural protein NS5	3134	N/A	1.94602	0	0	-7.4714	Negative	0.0864575		nonstructural protein NS5	3361	Yes	4.28511	0	0	-19.7983	Negative	0.020667
nonstructural protein NS5	3141	N/A	4.13395	0	0	-15.8716	Negative	0.0208027		nonstructural protein NS5	3364	N/A	4.32267	0	0	-19.9718	Negative	0.0364467
nonstructural protein NS5	3143	N/A	1.8171	0	0	-6.97643	Negative	0.0940786		nonstructural protein NS5	3372	N/A	6.60293	0	0	-30.5072	Negative	0.00942509
nonstructural protein NS5	3152	N/A	1.95729	0	0	-7.51466	Negative	0.0932921		nonstructural protein NS5	3380	N/A	6.53459	0	0	-30.1915	Negative	0.0181574
nonstructural protein NS5	3153	N/A	2.56857	0	0	-9.86157	Negative	0.0655323		nonstructural protein NS5	3386	N/A	5.1762	0	0	-23.9154	Negative	0.00922206
nonstructural protein NS5	3156	N/A	9.83527	0	0	-37.7608	Negative	0.000562606		nonstructural protein NS5	3387	N/A	2.15049	0	0	-9.93581	Negative	0.0947622
nonstructural protein NS5	3158	N/A	5.41116	0	0	-20.7752	Negative	0.0050911		nonstructural protein NS5	3388	Yes	2.4072	0	0	-11.1219	Negative	0.0813115
nonstructural protein NS5	3163	Yes	1.92502	0	0	-7.39077	Negative	0.0940459		nonstructural protein NS5	3389	N/A	5.10725	0	0	-23.5968	Negative	0.0169289
nonstructural protein NS5	3164	Yes	2.87212	0	0	-11.027	Negative	0.0608469
nonstructural protein NS5	3166	N/A	5.73021	0	0	-22.0001	Negative	0.0119719
nonstructural protein NS5	3167	N/A	4.15537	0	0	-15.9538	Negative	0.0170945
nonstructural protein NS5	3172	Yes	4.28266	0	0	-16.4425	Negative	0.0129236
nonstructural protein NS5	3175	Yes	1.92502	0	0	-7.39077	Negative	0.0940459
nonstructural protein NS5	3182	N/A	9.28799	0	0	-35.6596	Negative	0.000652717
nonstructural protein NS5	3184	Yes	2.75029	0	0	-10.5592	Negative	0.0410667
nonstructural protein NS5	3187	N/A	2.12199	0	0	-8.147	Negative	0.0887125
nonstructural protein NS5	3194	N/A	2.32245	0	0	-8.91663	Negative	0.0797309
nonstructural protein NS5	3196	Yes	3.01532	0	0	-11.5768	Negative	0.0842022
nonstructural protein NS5	3199	N/A	9.08631	0	0	-34.8853	Negative	0.00121037
nonstructural protein NS5	3212	N/A	2.32245	0	0	-8.91663	Negative	0.0797309
nonstructural protein NS5	3221	N/A	4.40927	0	0	-16.9286	Negative	0.0195781
nonstructural protein NS5	3228	Yes	3.36968	0	0	-12.9373	Negative	0.0205846
nonstructural protein NS5	3230	N/A	1.88263	0	0	-7.22802	Negative	0.0893248
nonstructural protein NS5	3232	N/A	3.59916	0	0	-13.8183	Negative	0.0240078
nonstructural protein NS5	3235	Yes	3.39847	0	0	-13.0478	Negative	0.0203107
nonstructural protein NS5	3236	Yes	3.38164	0	0	-12.9832	Negative	0.0201601
nonstructural protein NS5	3244	Yes	1.9211	0	0	-7.37572	Negative	0.0871772
nonstructural protein NS5	3245	N/A	2.2329	0	0	-8.57282	Negative	0.0948649
nonstructural protein NS5	3259	N/A	2.25361	0	0	-8.65233	Negative	0.0995558
nonstructural protein NS5	3266	Yes	4.48137	0	0	-17.2054	Negative	0.0285768
nonstructural protein NS5	3267	Yes	4.07775	0	0	-15.6558	Negative	0.0145952
nonstructural protein NS5	3269	Yes	1.92502	0	0	-7.39077	Negative	0.0941329
nonstructural protein NS5	3271	N/A	2.02171	0	0	-7.76199	Negative	0.0906836
nonstructural protein NS5	3274	N/A	1.96491	0	0	-7.54392	Negative	0.0874948
nonstructural protein NS5	3278	N/A	4.40728	0	0	-16.921	Negative	0.0163995
nonstructural protein NS5	3282	N/A	1.82597	0	0	-7.01049	Negative	0.0928841
nonstructural protein NS5	3283	N/A	2.6631	0	0	-10.2245	Negative	0.0615986
nonstructural protein NS5	3284	N/A	4.03616	0	0	-15.4961	Negative	0.0240099
nonstructural protein NS5	3285	Yes	2.16176	0	0	-8.29969	Negative	0.0778351
nonstructural protein NS5	3288	N/A	2.38588	0	0	-9.16016	Negative	0.0525885
nonstructural protein NS5	3292	Yes	2.87203	0	0	-11.0266	Negative	0.0782251
nonstructural protein NS5	3300	N/A	2.22539	0	0	-8.54399	Negative	0.084309
nonstructural protein NS5	3306	N/A	1.9412	0	0	-7.45289	Negative	0.0950738
nonstructural protein NS5	3320	Yes	3.56178	0	0	-13.6748	Negative	0.018585
nonstructural protein NS5	3321	N/A	7.63022	0.811796	0.106	-26.1781	Negative	0.0464883
nonstructural protein NS5	3330	Yes	4.03388	0	0	-15.4874	Negative	0.0298313
nonstructural protein NS5	3332	N/A	5.87728	0	0	-22.5648	Negative	0.00334457
nonstructural protein NS5	3336	N/A	1.98328	0	0	-7.61445	Negative	0.0932409
nonstructural protein NS5	3353	N/A	9.72282	0.609285	0.063	-34.9898	Negative	0.00539145
nonstructural protein NS5	3354	N/A	2.22539	0	0	-8.54399	Negative	0.0843879
nonstructural protein NS5	3358	N/A	1.82597	0	0	-7.01049	Negative	0.0928052
nonstructural protein NS5	3360	N/A	2.22087	0	0	-8.52663	Negative	0.0845357
nonstructural protein NS5	3364	N/A	2.87811	0	0	-11.05	Negative	0.0269142
nonstructural protein NS5	3365	Yes	4.12892	0	0	-15.8523	Negative	0.0299226
nonstructural protein NS5	3373	N/A	1.94153	0	0	-7.45416	Negative	0.0949843
nonstructural protein NS5	3374	N/A	5.93357	0	0	-22.7809	Negative	0.0145826
nonstructural protein NS5	3383	Yes	4.26408	0	0	-16.3712	Negative	0.016061
nonstructural protein NS5	3387	N/A	4.40284	0	0	-16.9039	Negative	0.0192222
